# Supplementary material for: Dysbiosis associated with enhanced microbial mobility across the respiratory tract in pulmonary tuberculosis patients
Source: BMC Microbiol. 2025 Aug 12;25:499. doi: 10.1186/s12866-025-04206-x (PMC12341359; doi:10.1186/s12866-025-04206-x)
Supplement: Supplementary file 2 — Supplementary Material 2. [file 12866_2025_4206_MOESM2_ESM.zip]

Archive with 4 entries (3 files):
- Table S1-3/
- Table S1-3/Table S1.xlsx
- Table S1-3/Table S2.doc
- Table S1-3/Table S3.xlsx
