# Supplementary material for: Dysbiosis associated with enhanced microbial mobility across the respiratory tract in pulmonary tuberculosis patients
Source: BMC Microbiol. 2025 Aug 12;25:499. doi: 10.1186/s12866-025-04206-x (PMC12341359; doi:10.1186/s12866-025-04206-x)
Supplement: Supplementary file 2 — Supplementary Material 2. [file 12866_2025_4206_MOESM2_ESM.zip › Table S1-3/Table S1.xlsx]

## Sheet: PTB
number	gender	age	WBC(10^9/L,3.5-9.5)	NEU(40-75)	CRP(≤6)	pathogen detection	diagnosis	comorbidities
PTB1	male	30	7.19	55.4	2.22	Mycobacterium tuberculosis	pulmonary tuberculosis	none
PTB2	female	37	7.55	68.3	15.63	Mycobacterium tuberculosis	pulmonary tuberculosis	none
PTB3	female	24	7.28	79.6	5.9	Mycobacterium tuberculosis	pulmonary tuberculosis	none
PTB4	female	32	8.18	55.7	22.1	Mycobacterium tuberculosis	pulmonary tuberculosis	none
PTB5	female	20	6.29	67.6	10.8	Mycobacterium tuberculosis	pulmonary tuberculosis	none
PTB6	female	41	7.5	63.5	8.8	Mycobacterium tuberculosis	pulmonary tuberculosis	none
PTB8	male	50	7.9	64	4.5	Mycobacterium tuberculosis	pulmonary tuberculosis	none
PTB10	female	29	8.04	62.3	13.68	Mycobacterium tuberculosis	pulmonary tuberculosis	none
PTB11	female	39	6.49	57.8	3.7	Mycobacterium tuberculosis	pulmonary tuberculosis	none
PTB12	female	58	8.15	65.9	18.4	Mycobacterium tuberculosis	pulmonary tuberculosis	none
PTB13	male	68	3.58	53.9	25.31	Mycobacterium tuberculosis	pulmonary tuberculosis	none
PTB14	male	32	8.53	77.6	91.23	Mycobacterium tuberculosis	pulmonary tuberculosis	none
PTB15	male	22	6.42	74.2	31.1	Mycobacterium tuberculosis	pulmonary tuberculosis	none
PTB16	male	18	10.41	60.2	7	Mycobacterium tuberculosis	pulmonary tuberculosis	none
PTB17	male	25	9.15	60.7	1.8	Mycobacterium tuberculosis	pulmonary tuberculosis	none
PTB18	female	22	6.52	63.9	6.57	Mycobacterium tuberculosis	pulmonary tuberculosis	none
PTB22	female	23	7.72	68.7	9.8	Mycobacterium tuberculosis	pulmonary tuberculosis	none
PTB23	female	63	5.4	59.9	0.95	Mycobacterium tuberculosis	pulmonary tuberculosis	none
PTB24	male	34	5.53	65.4	5.38	Mycobacterium tuberculosis	pulmonary tuberculosis	none
PTB25	female	30	5.87	72.4	1.4	Mycobacterium tuberculosis	pulmonary tuberculosis	none
PTB26	male	27	9.9	74.6	7.5	Mycobacterium tuberculosis	pulmonary tuberculosis	none
PTB27	male	54	4.49	59.1	0.63	Mycobacterium tuberculosis	pulmonary tuberculosis	none

## Sheet: HC
number	gender	age	WBC(10^9/L,3.5-9.5)	NEU(40-75)	CRP(≤6)	pathogen detection	comorbidities
HC1	female	40	4.51	58.3	2	none	none
HC2	male	15	6.77	67.3	0.13	none	none
HC3	female	41	5.39	66.5	1	none	none
HC4	male	28	6.26	56.8	1.4	none	none
HC5	male	22	6.84	53.2	0.99	none	none
HC6	female	53	4.59	67	0.72	none	none
HC7	female	30	7.77	67.6	3.4	none	none
HC8	male	22	5.95	56	1.7	none	none
HC9	male	54	4.94	52.1	0.77	none	none
HC10	male	40	7.02	70.8	4.2	none	none
HC11	female	46	3.91	57.7	0.83	none	none
HC13	male	63	5.98	55.7	0.89	none	none
HC14	female	31	6.95	55.1	3.8	none	none
HC15	male	32	7.88	82.5	1.21	none	none
