# Supplementary material for: Dysbiosis associated with enhanced microbial mobility across the respiratory tract in pulmonary tuberculosis patients
Source: BMC Microbiol. 2025 Aug 12;25:499. doi: 10.1186/s12866-025-04206-x (PMC12341359; doi:10.1186/s12866-025-04206-x)
Supplement: Supplementary file 2 — Supplementary Material 2. [file 12866_2025_4206_MOESM2_ESM.zip › Table S1-3/Table S3.xlsx]

## Sheet: OS origin
Species	AS_PTB.total	AS_PTB.exists	AS_PTB.contaminate	HS_HC.total	HS_HC.exists	HS_HC.contaminate	HS_PTB.total	HS_PTB.exists	HS_PTB.contaminate	TC_HC.total	TC_HC.exists	TC_HC.contaminate	TC_PTB.total	TC_PTB.exists	TC_PTB.contaminate
Abatino macacapox virus	22	0	0	12	1	0	20	0	0	14	0	0	22	0	0
Abiotrophia defectiva	22	8	5	12	11	2	20	7	5	14	6	0	22	11	3
Abyssalbus ytuae	22	2	0	12	0	0	20	1	0	14	0	0	22	4	0
Abyssibius alkaniclasticus	22	1	0	12	0	0	20	0	0	14	0	0	22	0	0
Abyssicoccus albus	22	2	0	12	0	0	20	0	0	14	3	0	22	3	0
Abyssogena phaseoliformis symbiont	22	3	0	12	3	0	20	1	0	14	5	0	22	1	0
Acanthamoeba castellanii medusavirus	22	1	0	12	1	0	20	0	0	14	1	0	22	0	0
Acaryochloris marina	22	1	0	12	0	0	20	1	0	14	1	0	22	1	0
Aceticella autotrophica	22	2	0	12	0	0	20	0	0	14	1	0	22	2	0
Acetilactobacillus jinshanensis	22	0	0	12	1	0	20	1	0	14	0	0	22	1	0
Acetivibrio clariflavus	22	4	0	12	2	0	20	1	0	14	4	0	22	1	0
Acetivibrio saccincola	22	6	0	12	3	0	20	3	0	14	2	0	22	3	0
Acetivibrio thermocellus	22	2	0	12	0	0	20	1	0	14	2	0	22	3	0
Acetoanaerobium sticklandii	22	4	0	12	4	0	20	1	0	14	3	0	22	3	0
Acetobacter ascendens	22	1	0	12	0	0	20	0	0	14	0	0	22	1	0
Acetobacter ghanensis	22	0	0	12	0	0	20	0	0	14	2	0	22	1	0
Acetobacter orientalis	22	2	0	12	1	0	20	2	0	14	2	0	22	2	0
Acetobacter oryzifermentans	22	4	0	12	1	0	20	1	0	14	2	0	22	3	0
Acetobacter oryzoeni	22	0	0	12	1	0	20	0	0	14	1	0	22	0	0
Acetobacter pasteurianus	22	2	0	12	1	0	20	2	0	14	3	0	22	2	0
Acetobacter persici	22	1	0	12	0	0	20	0	0	14	0	0	22	1	0
Acetobacter senegalensis	22	1	0	12	0	0	20	1	0	14	0	0	22	0	0
Acetobacter tropicalis	22	1	0	12	1	0	20	1	0	14	1	0	22	1	0
Acetobacterium sp. KB-1	22	2	0	12	1	0	20	2	0	14	2	0	22	2	0
Acetobacterium wieringae	22	3	0	12	1	0	20	2	0	14	1	0	22	3	0
Acetobacterium woodii	22	1	0	12	0	0	20	1	0	14	2	0	22	2	0
Acetohalobium arabaticum	22	1	0	12	2	0	20	1	0	14	2	0	22	0	0
Acetomicrobium mobile	22	1	0	12	0	0	20	0	0	14	1	0	22	0	0
Acholeplasma hippikon	22	2	0	12	0	0	20	1	0	14	1	0	22	1	0
Acholeplasma laidlawii	22	3	0	12	1	0	20	0	0	14	2	0	22	3	0
Achromobacter aegrifaciens	22	1	0	12	0	0	20	0	0	14	0	0	22	0	0
Achromobacter sp. 77	22	0	0	12	0	0	20	0	0	14	0	0	22	1	0
Achromobacter sp. B7	22	0	0	12	0	0	20	1	0	14	0	0	22	0	0
Achromobacter sp. ES-001	22	0	0	12	0	0	20	0	0	14	2	0	22	0	0
Achromobacter sp. LM16	22	0	0	12	0	0	20	1	0	14	0	0	22	0	0
Acidaminococcus fermentans	22	1	0	12	0	0	20	3	0	14	1	0	22	3	0
Acidaminococcus intestini	22	2	0	12	1	0	20	1	0	14	1	0	22	3	0
Acidianus brierleyi	22	0	0	12	0	0	20	0	0	14	0	0	22	1	0
Acidianus filamentous virus 2	22	0	0	12	0	0	20	1	0	14	0	0	22	0	0
Acidianus manzaensis	22	1	0	12	1	0	20	1	0	14	0	0	22	0	0
Acidianus sulfidivorans	22	0	0	12	0	0	20	0	0	14	1	0	22	0	0
Acididesulfobacillus acetoxydans	22	1	0	12	3	0	20	0	0	14	2	0	22	1	0
Acidiferrobacter sp. SPIII_3	22	0	0	12	0	0	20	0	0	14	0	0	22	2	0
Acidiferrobacter thiooxydans	22	0	0	12	0	0	20	1	0	14	0	0	22	2	0
Acidihalobacter aeolianus	22	3	0	12	0	0	20	2	0	14	0	0	22	3	0
Acidihalobacter ferrooxydans	22	1	0	12	0	0	20	0	0	14	1	0	22	0	0
Acidihalobacter yilgarnensis	22	0	0	12	1	0	20	0	0	14	0	0	22	1	0
Acidilutibacter cellobiosedens	22	2	0	12	2	0	20	1	0	14	1	0	22	2	0
Acidiphilium cryptum	22	0	0	12	2	0	20	0	0	14	0	0	22	0	0
Acidipropionibacterium acidipropionici	22	1	0	12	0	0	20	0	0	14	0	0	22	0	0
Acidipropionibacterium virtanenii	22	1	0	12	0	0	20	0	0	14	0	0	22	0	0
Acidisarcina polymorpha	22	1	0	12	0	0	20	2	0	14	0	0	22	1	0
Acidisoma sp. PAMC 29798	22	1	0	12	0	0	20	0	0	14	0	0	22	0	0
Acidithiobacillus caldus	22	1	1	12	1	0	20	0	0	14	1	0	22	2	0
Acidithiobacillus ferridurans	22	0	0	12	0	0	20	0	0	14	1	0	22	0	0
Acidithiobacillus ferriphilus	22	1	0	12	1	0	20	0	0	14	0	0	22	1	0
Acidithiobacillus ferrivorans	22	2	0	12	1	0	20	3	0	14	2	0	22	3	0
Acidithiobacillus ferrooxidans	22	0	0	12	0	0	20	2	0	14	1	0	22	6	0
Acidithiobacillus sp. 'AMD consortium'	22	0	0	12	1	0	20	0	0	14	1	0	22	0	0
Acidithiobacillus sp. AMEEHan	22	1	0	12	1	0	20	1	0	14	1	0	22	2	0
Acidithiobacillus sp. YTS05	22	0	0	12	0	0	20	1	0	14	0	0	22	2	0
Acidithiobacillus thiooxidans	22	2	0	12	2	0	20	1	0	14	2	0	22	2	0
Acidobacterium capsulatum	22	0	0	12	0	0	20	0	0	14	1	0	22	0	0
Acidocella sp. MX-AZ03	22	0	0	12	0	0	20	0	0	14	1	0	22	0	0
Acidothermus cellulolyticus	22	0	0	12	2	0	20	1	0	14	2	0	22	0	0
Acidovorax radicis	22	1	0	12	0	0	20	0	0	14	0	0	22	0	0
Acidovorax sp. 1608163	22	0	0	12	0	0	20	0	0	14	1	0	22	0	0
Acidovorax sp. GBBC 712	22	1	0	12	1	0	20	0	0	14	0	0	22	3	0
Acidovorax sp. HDW3	22	1	0	12	1	0	20	0	0	14	1	0	22	1	0
Acidovorax sp. KKS102	22	0	0	12	0	0	20	0	0	14	0	0	22	1	0
Acidovorax sp. NCPPB 3859	22	1	0	12	1	0	20	1	0	14	1	0	22	0	0
Acidovorax sp. RAC01	22	0	0	12	0	0	20	0	0	14	0	0	22	1	0
Acidovorax temperans	22	5	0	12	5	0	20	5	0	14	4	0	22	6	0
Acinetobacter baumannii	22	0	0	12	1	0	20	1	0	14	0	0	22	2	0
Acinetobacter baylyi	22	0	0	12	0	0	20	1	0	14	0	0	22	1	0
Acinetobacter calcoaceticus	22	3	0	12	3	0	20	0	0	14	5	0	22	4	0
Acinetobacter chinensis	22	2	0	12	3	0	20	3	0	14	2	0	22	0	0
Acinetobacter colistiniresistens	22	0	0	12	3	0	20	2	0	14	3	0	22	0	0
Acinetobacter cumulans	22	1	0	12	2	0	20	1	0	14	4	0	22	3	0
Acinetobacter defluvii	22	2	0	12	2	0	20	1	0	14	3	0	22	0	0
Acinetobacter dispersus	22	0	0	12	0	0	20	2	0	14	0	0	22	0	0
Acinetobacter equi	22	1	0	12	0	0	20	1	0	14	0	0	22	2	0
Acinetobacter guillouiae	22	1	0	12	0	0	20	1	0	14	1	0	22	0	0
Acinetobacter haemolyticus	22	1	0	12	0	0	20	1	0	14	0	0	22	2	0
Acinetobacter indicus	22	0	0	12	0	0	20	0	0	14	1	0	22	0	0
Acinetobacter johnsonii	22	2	0	12	4	0	20	0	0	14	1	0	22	0	0
Acinetobacter junii	22	1	0	12	3	0	20	3	0	14	4	0	22	8	0
Acinetobacter lactucae	22	0	0	12	0	0	20	1	0	14	1	0	22	1	0
Acinetobacter lanii	22	0	0	12	1	0	20	2	0	14	3	0	22	0	0
Acinetobacter larvae	22	1	0	12	1	0	20	1	0	14	1	0	22	1	0
Acinetobacter lwoffii	22	4	0	12	2	0	20	1	0	14	1	0	22	2	0
Acinetobacter nosocomialis	22	1	0	12	0	0	20	1	0	14	0	0	22	1	0
Acinetobacter oleivorans	22	2	0	12	0	0	20	0	0	14	0	0	22	0	0
Acinetobacter piscicola	22	0	0	12	0	0	20	0	0	14	4	0	22	0	0
Acinetobacter pittii	22	3	0	12	1	0	20	2	0	14	3	0	22	4	0
Acinetobacter proteolyticus	22	2	0	12	0	0	20	1	0	14	0	0	22	5	0
Acinetobacter pseudolwoffii	22	0	0	12	3	0	20	1	0	14	3	0	22	2	0
Acinetobacter radioresistens	22	2	0	12	1	0	20	3	0	14	2	0	22	3	0
Acinetobacter schindleri	22	1	0	12	0	0	20	3	0	14	1	0	22	3	0
Acinetobacter seifertii	22	1	0	12	3	0	20	1	0	14	4	0	22	2	0
Acinetobacter septicus	22	1	0	12	1	0	20	0	0	14	0	0	22	2	0
Acinetobacter shaoyimingii	22	0	0	12	1	0	20	1	0	14	0	0	22	2	0
Acinetobacter soli	22	0	0	12	1	0	20	0	0	14	1	0	22	0	0
Acinetobacter sp. 10FS3-1	22	0	0	12	0	0	20	1	0	14	0	0	22	0	0
Acinetobacter sp. ACNIH1	22	0	0	12	2	0	20	1	0	14	0	0	22	2	0
Acinetobacter sp. ACNIH2	22	1	0	12	0	0	20	1	0	14	2	0	22	1	0
Acinetobacter sp. AHP123	22	0	0	12	0	0	20	0	0	14	1	0	22	1	0
Acinetobacter sp. ANC 7201	22	0	0	12	0	0	20	0	0	14	1	0	22	0	0
Acinetobacter sp. AOR07_HL	22	0	0	12	1	0	20	0	0	14	1	0	22	0	0
Acinetobacter sp. AS23	22	0	0	12	1	0	20	3	0	14	2	0	22	1	0
Acinetobacter sp. ASP199	22	1	0	12	1	0	20	1	0	14	0	0	22	1	0
Acinetobacter sp. Ac-14	22	0	0	12	0	0	20	0	0	14	1	0	22	0	0
Acinetobacter sp. C16S1	22	1	0	12	1	0	20	0	0	14	1	0	22	0	0
Acinetobacter sp. C32I	22	2	0	12	0	0	20	1	0	14	0	0	22	5	0
Acinetobacter sp. CS-2	22	3	0	12	1	0	20	5	0	14	1	0	22	5	0
Acinetobacter sp. Colony158	22	0	0	12	1	0	20	1	0	14	1	0	22	2	0
Acinetobacter sp. ESL0695	22	3	0	12	1	0	20	2	0	14	3	0	22	2	0
Acinetobacter sp. F9	22	1	0	12	0	0	20	2	0	14	0	0	22	1	0
Acinetobacter sp. GSS19	22	0	0	12	3	0	20	1	0	14	4	0	22	1	0
Acinetobacter sp. KCTC 92772	22	1	0	12	0	0	20	0	0	14	0	0	22	2	0
Acinetobacter sp. LUNF3	22	0	0	12	3	0	20	3	0	14	4	0	22	3	0
Acinetobacter sp. LoGeW2-3	22	0	0	12	1	0	20	1	0	14	1	0	22	0	0
Acinetobacter sp. MYb10	22	0	0	12	0	0	20	1	0	14	0	0	22	0	0
Acinetobacter sp. Marseille-Q1620	22	0	0	12	3	0	20	2	0	14	2	0	22	2	0
Acinetobacter sp. NCu2D-2	22	1	0	12	2	0	20	0	0	14	1	0	22	0	0
Acinetobacter sp. NEB 394	22	1	0	12	4	0	20	0	0	14	1	0	22	2	0
Acinetobacter sp. NEB149	22	1	0	12	2	0	20	1	0	14	0	0	22	3	0
Acinetobacter sp. NyZ410	22	0	0	12	0	0	20	0	0	14	0	0	22	1	0
Acinetobacter sp. PK01	22	2	0	12	2	0	20	1	0	14	1	0	22	2	0
Acinetobacter sp. SCLZS86	22	2	0	12	2	0	20	4	0	14	2	0	22	5	0
Acinetobacter sp. SH20PTE14	22	1	0	12	1	0	20	0	0	14	2	0	22	0	0
Acinetobacter sp. SWBY1	22	0	0	12	2	0	20	2	0	14	0	0	22	3	0
Acinetobacter sp. TGL-Y2	22	2	0	12	3	0	20	1	0	14	3	0	22	0	0
Acinetobacter sp. TR11	22	2	0	12	0	0	20	1	0	14	0	0	22	2	0
Acinetobacter sp. TR3	22	2	0	12	0	0	20	1	0	14	0	0	22	2	0
Acinetobacter sp. TTH0-4	22	0	0	12	0	0	20	1	0	14	1	0	22	3	0
Acinetobacter sp. Tol 5	22	2	0	12	0	0	20	0	0	14	1	0	22	0	0
Acinetobacter sp. WCHA45	22	1	0	12	0	0	20	3	0	14	1	0	22	4	0
Acinetobacter sp. WCHA55	22	2	0	12	3	0	20	2	0	14	2	0	22	4	0
Acinetobacter sp. WCHAc010052	22	0	0	12	3	0	20	1	0	14	0	0	22	0	0
Acinetobacter sp. WY4	22	2	0	12	2	0	20	0	0	14	3	0	22	1	0
Acinetobacter sp. XS-4	22	0	0	12	2	0	20	0	0	14	1	0	22	2	0
Acinetobacter sp. YH12068_T	22	0	0	12	1	0	20	0	0	14	1	0	22	1	0
Acinetobacter sp. YH12138	22	0	0	12	2	0	20	0	0	14	0	0	22	0	0
Acinetobacter sp. YH16040_T	22	3	0	12	1	0	20	0	0	14	1	0	22	1	0
Acinetobacter sp. YH16056_T	22	0	0	12	2	0	20	1	0	14	0	0	22	0	0
Acinetobacter sp. Z1	22	2	0	12	0	0	20	1	0	14	0	0	22	2	0
Acinetobacter terrestris	22	0	0	12	1	0	20	0	0	14	1	0	22	0	0
Acinetobacter tibetensis	22	0	0	12	1	0	20	0	0	14	1	0	22	0	0
Acinetobacter towneri	22	3	0	12	5	0	20	3	0	14	6	0	22	5	0
Acinetobacter ursingii	22	1	0	12	1	0	20	0	0	14	0	0	22	2	0
Acinetobacter variabilis	22	2	0	12	2	0	20	3	0	14	3	0	22	3	0
Acinetobacter venetianus	22	2	0	12	2	0	20	0	0	14	1	0	22	3	0
Acinetobacter vivianii	22	1	0	12	1	0	20	1	0	14	2	0	22	3	0
Acinetobacter wanghuae	22	0	0	12	0	0	20	0	0	14	2	0	22	0	0
Acinetobacter wuhouensis	22	0	0	12	0	0	20	1	0	14	0	0	22	1	0
Acionnavirus monteraybay	22	0	0	12	1	0	20	0	0	14	0	0	22	0	0
Actibacterium sp. EMB200-NS6	22	0	0	12	0	0	20	1	0	14	0	0	22	0	0
Actinacidiphila bryophytorum	22	0	0	12	0	0	20	0	0	14	1	0	22	0	0
Actinoalloteichus fjordicus	22	0	0	12	0	0	20	0	0	14	1	0	22	0	0
Actinoalloteichus hoggarensis	22	2	0	12	0	0	20	1	0	14	0	0	22	1	0
Actinoalloteichus hymeniacidonis	22	0	0	12	0	0	20	0	0	14	2	0	22	0	0
Actinoalloteichus sp. GBA129-24	22	1	0	12	0	0	20	2	0	14	1	0	22	0	0
Actinobacillus arthritidis	22	3	0	12	2	0	20	3	0	14	3	0	22	2	0
Actinobacillus delphinicola	22	4	0	12	4	0	20	4	0	14	4	0	22	0	0
Actinobacillus equuli	22	0	0	12	0	0	20	0	0	14	3	0	22	1	0
Actinobacillus genomosp. 1	22	6	0	12	3	0	20	3	0	14	1	0	22	4	0
Actinobacillus genomosp. 2	22	1	0	12	4	0	20	1	0	14	5	0	22	1	0
Actinobacillus indolicus	22	3	0	12	3	0	20	2	0	14	4	0	22	1	0
Actinobacillus lignieresii	22	0	0	12	3	0	20	0	0	14	3	0	22	2	0
Actinobacillus pleuropneumoniae	22	4	0	12	1	0	20	2	0	14	1	0	22	4	0
Actinobacillus porcitonsillarum	22	5	1	12	5	0	20	6	1	14	4	0	22	5	0
Actinobacillus sp. GY-402	22	4	0	12	3	0	20	2	0	14	3	0	22	3	0
Actinobacillus suis	22	2	0	12	3	0	20	3	0	14	3	0	22	4	0
Actinobaculum sp. 313	22	4	0	12	2	0	20	4	0	14	1	0	22	6	0
Actinocatenispora thailandica	22	4	0	12	0	0	20	1	0	14	0	0	22	1	0
Actinomadura sp. ATCC 31491	22	0	0	12	1	0	20	0	0	14	1	0	22	0	0
Actinomadura sp. NAK00032	22	0	0	12	0	0	20	0	0	14	0	0	22	1	0
Actinomyces capricornis	22	5	0	12	3	0	20	7	0	14	4	0	22	7	1
Actinomyces faecalis	22	7	0	12	3	0	20	7	0	14	5	0	22	10	0
Actinomyces gaoshouyii	22	1	0	12	1	1	20	1	0	14	2	1	22	2	0
Actinomyces israelii	22	8	3	12	2	0	20	5	2	14	4	1	22	5	0
Actinomyces lilanjuaniae	22	5	0	12	1	0	20	7	0	14	1	0	22	4	0
Actinomyces marmotae	22	2	0	12	1	1	20	2	0	14	0	0	22	4	0
Actinomyces massiliensis	22	9	4	12	8	2	20	8	5	14	8	2	22	7	3
Actinomyces naeslundii	22	14	7	12	8	7	20	18	10	14	9	3	22	18	11
Actinomyces oris	22	13	9	12	9	5	20	12	11	14	5	4	22	14	12
Actinomyces pacaensis	22	14	8	12	8	4	20	13	9	14	10	6	22	14	9
Actinomyces procaprae	22	2	0	12	0	0	20	3	0	14	1	0	22	4	0
Actinomyces qiguomingii	22	6	2	12	0	0	20	3	0	14	0	0	22	7	0
Actinomyces radicidentis	22	3	0	12	4	0	20	5	1	14	3	0	22	3	0
Actinomyces respiraculi	22	6	0	12	4	0	20	6	0	14	6	0	22	9	0
Actinomyces slackii	22	4	1	12	0	0	20	4	0	14	2	0	22	5	0
Actinomyces sp. 432	22	5	0	12	0	0	20	5	0	14	2	0	22	4	0
Actinomyces sp. Chiba101	22	6	0	12	3	0	20	6	0	14	3	0	22	8	0
Actinomyces sp. HMT 175	22	12	3	12	7	1	20	13	3	14	9	3	22	13	7
Actinomyces sp. HMT897	22	4	1	12	2	0	20	5	0	14	3	0	22	7	0
Actinomyces sp. Z16	22	5	0	12	2	0	20	4	0	14	0	0	22	4	0
Actinomyces sp. oral taxon 169	22	12	6	12	8	1	20	14	7	14	10	5	22	14	9
Actinomyces sp. oral taxon 171	22	16	6	12	8	3	20	15	10	14	7	2	22	14	6
Actinomyces sp. oral taxon 414	22	12	4	12	6	1	20	10	8	14	8	2	22	11	2
Actinomyces sp. oral taxon 897	22	4	0	12	0	0	20	4	1	14	1	0	22	1	1
Actinomyces sp. zg-332	22	0	0	12	0	0	20	1	0	14	3	0	22	3	0
Actinomyces trachealis	22	6	0	12	2	0	20	5	0	14	2	0	22	8	0
Actinomyces viscosus	22	12	5	12	8	1	20	12	4	14	8	1	22	14	3
Actinomyces weissii	22	0	0	12	1	0	20	0	0	14	0	0	22	1	0
Actinomyces wuliandei	22	5	0	12	4	0	20	4	1	14	1	0	22	3	0
Actinoplanes friuliensis	22	0	0	12	0	0	20	0	0	14	0	0	22	1	0
Actinoplanes hotanensis	22	0	0	12	0	0	20	1	0	14	1	0	22	0	0
Actinoplanes ianthinogenes	22	0	0	12	0	0	20	0	0	14	0	0	22	1	0
Actinoplanes missouriensis	22	0	0	12	0	0	20	2	0	14	0	0	22	0	0
Actinoplanes sp. L3-i22	22	1	0	12	0	0	20	0	0	14	0	0	22	0	0
Actinoplanes sp. NRRL 3884	22	0	0	12	0	0	20	1	0	14	0	0	22	0	0
Actinopolyspora erythraea	22	1	0	12	0	0	20	1	0	14	0	0	22	2	0
Actinosynnema mirum	22	3	0	12	0	0	20	0	0	14	0	0	22	1	0
Actinosynnema pretiosum	22	1	0	12	0	0	20	1	0	14	1	0	22	0	0
Actinotalea sp. JY-7876	22	2	0	12	1	0	20	1	0	14	0	0	22	2	0
Actinotignum schaalii	22	1	0	12	0	0	20	1	0	14	0	0	22	1	0
Actinotignum urinale	22	5	0	12	1	0	20	4	0	14	1	0	22	1	0
Acutalibacter muris	22	2	0	12	1	0	20	1	0	14	2	0	22	2	0
Acuticoccus sp. MNP-M23	22	1	0	12	0	0	20	0	0	14	0	0	22	1	0
Adhaeretor mobilis	22	4	0	12	1	0	20	3	0	14	0	0	22	3	0
Adhaeribacter radiodurans	22	5	0	12	3	0	20	3	0	14	4	0	22	5	0
Adhaeribacter swui	22	1	0	12	3	0	20	2	0	14	0	0	22	3	0
Adlercreutzia equolifaciens	22	1	0	12	3	0	20	2	0	14	3	0	22	1	0
Adlercreutzia hattorii	22	2	0	12	1	0	20	1	0	14	2	0	22	1	0
Adoxophyes orana nucleopolyhedrovirus	22	1	0	12	0	0	20	0	0	14	0	0	22	0	0
Advenella alkanexedens	22	0	0	12	0	0	20	0	0	14	0	0	22	1	0
Advenella kashmirensis	22	0	0	12	0	0	20	0	0	14	1	0	22	0	0
Advenella mimigardefordensis	22	0	0	12	0	0	20	0	0	14	1	0	22	1	0
Advenella sp. S44	22	1	0	12	1	0	20	1	0	14	0	0	22	0	0
Aegicerativicinus sediminis	22	2	0	12	0	0	20	4	0	14	1	0	22	4	0
Aeoliella mucimassa	22	2	0	12	0	0	20	3	0	14	0	0	22	1	0
Aequoribacter fuscus	22	0	0	12	2	0	20	0	0	14	3	0	22	0	0
Aequorivita sp. Ant34-E75	22	2	0	12	0	0	20	1	0	14	0	0	22	2	0
Aequorivita sp. H23M31	22	5	0	12	4	0	20	2	0	14	5	0	22	4	0
Aequorivita sublithincola	22	2	0	12	0	0	20	1	0	14	0	0	22	2	0
Aeribacillus composti	22	0	0	12	1	0	20	0	0	14	0	0	22	0	0
Aeribacillus pallidus	22	0	0	12	2	0	20	0	0	14	0	0	22	0	0
Aerococcus christensenii	22	3	0	12	2	0	20	3	0	14	2	0	22	4	0
Aerococcus sanguinicola	22	2	0	12	0	0	20	1	0	14	2	0	22	3	0
Aerococcus urinae	22	2	0	12	0	0	20	2	0	14	1	0	22	3	0
Aerococcus urinaeequi	22	2	0	12	4	0	20	4	0	14	3	0	22	4	0
Aerococcus urinaehominis	22	0	0	12	1	0	20	0	0	14	1	0	22	2	0
Aerococcus viridans	22	0	0	12	1	0	20	1	0	14	3	0	22	3	0
Aeromicrobium chenweiae	22	1	0	12	0	0	20	2	0	14	1	0	22	3	0
Aeromicrobium choanae	22	1	0	12	0	0	20	0	0	14	1	0	22	1	0
Aeromicrobium erythreum	22	0	0	12	0	0	20	1	0	14	0	0	22	1	0
Aeromicrobium marinum	22	1	0	12	0	0	20	0	0	14	0	0	22	0	0
Aeromicrobium sp. A1-2	22	0	0	12	0	0	20	1	0	14	1	0	22	4	0
Aeromicrobium sp. HA	22	2	0	12	0	0	20	3	0	14	0	0	22	2	0
Aeromicrobium sp. Leaf245	22	2	0	12	0	0	20	1	0	14	0	0	22	1	0
Aeromicrobium sp. zg-629	22	0	0	12	0	0	20	1	0	14	0	0	22	1	0
Aeromicrobium sp. zg.Y1379	22	1	0	12	0	0	20	1	0	14	0	0	22	3	0
Aeromicrobium sp. zg.Y50	22	0	0	12	1	0	20	0	0	14	3	0	22	1	0
Aeromicrobium yanjiei	22	1	0	12	0	0	20	2	0	14	0	0	22	2	0
Aeromonas bestiarum	22	1	0	12	0	0	20	1	0	14	3	0	22	0	0
Aeromonas caviae	22	1	0	12	0	0	20	0	0	14	0	0	22	1	0
Aeromonas dhakensis	22	0	0	12	0	0	20	0	0	14	0	0	22	2	0
Aeromonas enteropelogenes	22	3	0	12	0	0	20	2	0	14	0	0	22	3	0
Aeromonas jandaei	22	3	0	12	0	0	20	1	0	14	0	0	22	0	0
Aeromonas media	22	0	0	12	0	0	20	0	0	14	0	0	22	1	0
Aeromonas rivipollensis	22	0	0	12	3	0	20	1	0	14	2	0	22	0	0
Aeromonas rivuli	22	0	0	12	0	0	20	1	0	14	0	0	22	1	0
Aeromonas salmonicida	22	1	0	12	0	0	20	1	0	14	0	0	22	0	0
Aeromonas sanarellii	22	0	0	12	0	0	20	1	0	14	0	0	22	2	0
Aeromonas schubertii	22	0	0	12	0	0	20	0	0	14	1	0	22	0	0
Aeromonas simiae	22	0	0	12	1	0	20	1	0	14	0	0	22	0	0
Aeromonas sobria	22	0	0	12	0	0	20	0	0	14	0	0	22	1	0
Aeromonas sp. 1805	22	0	0	12	0	0	20	1	0	14	1	0	22	0	0
Aeromonas sp. 2692-1	22	1	0	12	1	0	20	0	0	14	0	0	22	1	0
Aeromonas sp. ASNIH1	22	0	0	12	1	0	20	0	0	14	1	0	22	0	0
Aeromonas sp. ASNIH2	22	1	0	12	0	0	20	0	0	14	1	0	22	0	0
Aeromonas sp. ASNIH3	22	1	0	12	2	0	20	0	0	14	1	0	22	1	0
Aeromonas sp. ASNIH4	22	0	0	12	0	0	20	0	0	14	1	0	22	2	0
Aeromonas sp. ASNIH5	22	1	0	12	1	0	20	1	0	14	2	0	22	1	0
Aeromonas sp. ASNIH7	22	0	0	12	3	0	20	1	0	14	0	0	22	1	0
Aeromonas sp. BC14	22	0	0	12	0	0	20	0	0	14	0	0	22	1	0
Aeromonas sp. CA23	22	0	0	12	1	0	20	2	0	14	3	0	22	2	0
Aeromonas sp. CU5	22	2	0	12	0	0	20	0	0	14	0	0	22	3	0
Aeromonas sp. FDAARGOS 1402	22	0	0	12	0	0	20	1	0	14	1	0	22	0	0
Aeromonas sp. FDAARGOS 1403	22	0	0	12	0	0	20	0	0	14	1	0	22	0	0
Aeromonas sp. FDAARGOS 1404	22	0	0	12	0	0	20	1	0	14	2	0	22	1	0
Aeromonas sp. FDAARGOS 1405	22	0	0	12	0	0	20	0	0	14	0	0	22	1	0
Aeromonas sp. FDAARGOS 1406	22	0	0	12	0	0	20	0	0	14	1	0	22	1	0
Aeromonas sp. FDAARGOS 1407	22	0	0	12	2	0	20	0	0	14	0	0	22	0	0
Aeromonas sp. FDAARGOS 1408	22	0	0	12	0	0	20	0	0	14	1	0	22	0	0
Aeromonas sp. FDAARGOS 1409	22	0	0	12	0	0	20	0	0	14	2	0	22	1	0
Aeromonas sp. FDAARGOS 1410	22	0	0	12	0	0	20	0	0	14	1	0	22	1	0
Aeromonas sp. FDAARGOS 1411	22	0	0	12	0	0	20	0	0	14	0	0	22	1	0
Aeromonas sp. FDAARGOS 1414	22	0	0	12	1	0	20	0	0	14	0	0	22	0	0
Aeromonas sp. FDAARGOS 1415	22	0	0	12	0	0	20	2	0	14	2	0	22	3	0
Aeromonas sp. FDAARGOS 1416	22	0	0	12	0	0	20	0	0	14	2	0	22	0	0
Aeromonas sp. FDAARGOS 1417	22	0	0	12	1	0	20	0	0	14	0	0	22	0	0
Aeromonas sp. FDAARGOS 1419	22	0	0	12	1	0	20	0	0	14	1	0	22	1	0
Aeromonas sp. WP2-W18-CRE-05	22	0	0	12	0	0	20	0	0	14	2	0	22	0	0
Aeromonas veronii	22	0	0	12	1	0	20	1	0	14	0	0	22	1	0
Aeropyrum pernix	22	0	0	12	1	0	20	0	0	14	0	0	22	0	0
Aestuariibaculum sp. YM273	22	1	0	12	0	0	20	3	0	14	0	0	22	2	0
Afipia sp. NBIMC_P1-C1	22	2	0	12	0	0	20	1	0	14	0	0	22	1	0
Agarilytica rhodophyticola	22	2	0	12	0	0	20	2	0	14	1	0	22	2	0
Agarivorans aestuarii	22	0	0	12	0	0	20	0	0	14	0	0	22	1	0
Agarivorans albus	22	0	0	12	1	0	20	0	0	14	2	0	22	1	0
Agarivorans gilvus	22	2	0	12	1	0	20	2	0	14	1	0	22	2	0
Agarivorans sp. B2Z047	22	1	0	12	1	0	20	1	0	14	2	0	22	1	0
Agarivorans sp. TSD2052	22	0	0	12	0	0	20	2	0	14	2	0	22	4	0
Agatevirus agate	22	0	0	12	1	0	20	0	0	14	0	0	22	0	0
Agathobacter rectalis	22	5	0	12	2	0	20	4	0	14	1	0	22	3	0
Aggregatibacter actinomycetemcomitans	22	13	2	12	4	0	20	9	4	14	8	1	22	5	0
Aggregatibacter aphrophilus	22	13	6	12	5	1	20	14	9	14	8	4	22	15	7
Aggregatibacter phage S1249	22	2	0	12	1	0	20	0	0	14	0	0	22	0	0
Aggregatibacter segnis	22	13	4	12	7	4	20	12	5	14	7	4	22	11	2
Aggregatibacter sp. 2125159857	22	13	7	12	5	4	20	13	8	14	7	4	22	13	5
Aggregatibacter sp. Marseille-P9115	22	11	4	12	7	4	20	11	4	14	7	5	22	9	4
Aggregatibacter sp. oral taxon 513	22	9	3	12	7	3	20	11	4	14	7	5	22	11	3
Aggregatimonas sangjinii	22	6	0	12	3	0	20	5	0	14	3	0	22	5	0
Agreia sp. COWG	22	1	0	12	0	0	20	1	0	14	0	0	22	1	0
Agrobacterium cucumeris	22	0	0	12	2	0	20	3	0	14	2	0	22	4	0
Agrobacterium deltaense	22	0	0	12	0	0	20	0	0	14	1	0	22	0	0
Agrobacterium fabacearum	22	1	0	12	1	0	20	3	0	14	1	0	22	3	0
Agrobacterium fabrum	22	0	0	12	1	0	20	0	0	14	1	0	22	0	0
Agrobacterium larrymoorei	22	1	0	12	0	0	20	0	0	14	1	0	22	2	0
Agrobacterium leguminum	22	2	0	12	3	0	20	3	0	14	3	0	22	5	0
Agrobacterium pusense	22	2	0	12	2	0	20	3	0	14	2	0	22	5	0
Agrobacterium rubi	22	0	0	12	0	0	20	1	0	14	0	0	22	0	0
Agrobacterium salinitolerans	22	2	0	12	1	0	20	2	0	14	2	0	22	5	0
Agrobacterium sp. 13-2099-1-2	22	0	0	12	0	0	20	0	0	14	2	0	22	0	0
Agrobacterium sp. 33MFTa1.1	22	0	0	12	0	0	20	0	0	14	1	0	22	2	0
Agrobacterium sp. CGMCC 11546	22	0	0	12	1	0	20	1	0	14	5	0	22	1	0
Agrobacterium sp. MA01	22	1	0	12	0	0	20	0	0	14	0	0	22	2	0
Agrobacterium sp. RAC06	22	0	0	12	1	0	20	0	0	14	1	0	22	2	0
Agrobacterium sp. S7/73	22	0	0	12	1	0	20	0	0	14	2	0	22	2	0
Agrobacterium sp. T29	22	3	0	12	2	0	20	4	0	14	1	0	22	3	0
Agrobacterium tumefaciens	22	0	0	12	0	0	20	1	0	14	1	0	22	0	0
Agrobacterium vaccinii	22	1	0	12	0	0	20	0	0	14	1	0	22	1	0
Agrobacterium vitis	22	0	0	12	0	0	20	1	0	14	0	0	22	0	0
Agrococcus carbonis	22	1	0	12	0	0	20	1	0	14	0	0	22	3	0
Agrococcus jejuensis	22	0	0	12	0	0	20	1	0	14	0	0	22	1	0
Agrococcus sp. Marseille-Q4369	22	1	1	12	0	0	20	2	0	14	1	0	22	3	0
Agrococcus sp. REN33	22	1	1	12	0	0	20	1	0	14	0	0	22	2	0
Agrococcus sp. SCSIO52902	22	0	0	12	0	0	20	0	0	14	0	0	22	1	0
Agromyces archimandritae	22	5	0	12	0	0	20	2	0	14	0	0	22	1	0
Agromyces aureus	22	0	0	12	0	0	20	1	0	14	0	0	22	1	0
Agromyces flavus	22	1	0	12	0	0	20	3	0	14	0	0	22	2	0
Agromyces intestinalis	22	0	0	12	0	0	20	1	0	14	0	0	22	0	0
Agromyces laixinhei	22	0	0	12	0	0	20	1	0	14	0	0	22	1	0
Agromyces larvae	22	0	0	12	0	0	20	1	0	14	1	0	22	0	0
Agromyces marinus	22	0	0	12	0	0	20	0	0	14	2	0	22	0	0
Agromyces sp. H17E-10	22	1	0	12	0	0	20	0	0	14	1	0	22	0	0
Ahtivirus sagseatwo	22	0	0	12	0	0	20	0	0	14	1	0	22	0	0
Akanthomyces muscarius	22	2	0	12	0	0	20	2	0	14	0	0	22	1	0
Akihdevirus balticus	22	0	0	12	1	0	20	0	0	14	0	0	22	0	0
Akkermansia biwaensis	22	2	0	12	2	0	20	1	0	14	2	0	22	3	0
Akkermansia glycaniphila	22	3	0	12	1	0	20	2	0	14	0	0	22	2	0
Akkermansia massiliensis	22	0	0	12	0	0	20	1	0	14	1	0	22	0	0
Akkermansia muciniphila	22	8	0	12	3	0	20	4	0	14	5	0	22	6	0
Akonivirus akoni	22	0	0	12	0	0	20	0	0	14	0	0	22	1	0
Akonivirus phedro	22	0	0	12	1	0	20	0	0	14	1	0	22	0	0
Alcaligenes ammonioxydans	22	0	0	12	1	0	20	0	0	14	0	0	22	2	0
Alcaligenes aquatilis	22	0	0	12	0	0	20	0	0	14	0	0	22	1	0
Alcaligenes faecalis	22	1	1	12	1	0	20	0	0	14	1	0	22	1	0
Alcaligenes sp. 1735tsa3	22	1	0	12	2	0	20	1	0	14	2	0	22	1	0
Alcaligenes sp. NLF5-7	22	1	0	12	1	0	20	2	0	14	0	0	22	0	0
Alcaligenes sp. SMD-FA	22	2	0	12	0	0	20	1	0	14	1	0	22	1	0
Alcaligenes sp. SORT26	22	1	0	12	1	0	20	3	0	14	0	0	22	2	0
Alcanivorax borkumensis	22	0	0	12	1	0	20	0	0	14	0	0	22	0	0
Alcanivorax sp.	22	0	0	12	0	0	20	0	0	14	0	0	22	1	0
Alcanivorax sp. NBRC 101098	22	0	0	12	2	0	20	0	0	14	0	0	22	0	0
Algibacter luteus	22	3	0	12	1	0	20	4	0	14	0	0	22	6	0
Algibacter sp. L1A34	22	2	0	12	1	0	20	2	0	14	0	0	22	3	0
Algibacter sp. L3A6	22	0	0	12	0	0	20	1	0	14	1	0	22	2	0
Algoriphagus machipongonensis	22	4	0	12	0	0	20	1	0	14	1	0	22	5	0
Algoriphagus sanaruensis	22	3	0	12	0	0	20	3	0	14	0	0	22	2	0
Algoriphagus sp. NBT04N3	22	3	0	12	3	0	20	4	0	14	3	0	22	4	0
Algoriphagus sp. TR-M5	22	1	0	12	0	0	20	0	0	14	0	0	22	0	0
Algoriphagus sp. TR-M9	22	0	0	12	1	0	20	0	0	14	1	0	22	0	0
Algoriphagus sp. Y33	22	5	0	12	1	0	20	1	0	14	2	0	22	5	0
Aliamphritea ceti	22	0	0	12	0	0	20	0	0	14	2	0	22	2	0
Aliamphritea hakodatensis	22	2	0	12	1	0	20	1	0	14	0	0	22	3	0
Aliarcobacter butzleri	22	3	0	12	3	0	20	2	0	14	4	0	22	4	0
Aliarcobacter cibarius	22	0	0	12	1	0	20	1	0	14	0	0	22	0	0
Aliarcobacter cryaerophilus	22	5	0	12	2	0	20	3	0	14	4	0	22	3	0
Aliarcobacter faecis	22	2	0	12	0	0	20	1	0	14	0	0	22	0	0
Aliarcobacter lanthieri	22	0	0	12	1	0	20	0	0	14	2	0	22	3	0
Aliarcobacter skirrowii	22	3	0	12	3	0	20	3	0	14	1	0	22	3	0
Aliarcobacter thereius	22	0	0	12	1	0	20	0	0	14	2	0	22	1	0
Aliarcobacter trophiarum	22	0	0	12	1	0	20	2	0	14	1	0	22	3	0
Alicycliphilus denitrificans	22	0	0	12	1	0	20	0	0	14	0	0	22	0	0
Alicyclobacillus acidoterrestris	22	1	0	12	0	0	20	1	0	14	0	0	22	1	0
Alicyclobacillus dauci	22	0	0	12	0	0	20	2	0	14	0	0	22	0	0
Alicyclobacillus fastidiosus	22	1	0	12	0	0	20	0	0	14	1	0	22	2	0
Alicyclobacillus mengziensis	22	3	0	12	1	0	20	2	0	14	2	0	22	1	0
Alicyclobacillus sp. ALC3	22	0	0	12	0	0	20	0	0	14	1	0	22	0	0
Alicyclobacillus sp. SO9	22	1	0	12	1	0	20	0	0	14	0	0	22	0	0
Alicyclobacillus sp. TC	22	1	0	12	0	0	20	4	0	14	0	0	22	0	0
Aliiglaciecola sp. LCG003	22	1	0	12	0	0	20	0	0	14	0	0	22	1	0
Aliiroseovarius crassostreae	22	1	0	12	1	0	20	1	0	14	2	0	22	2	0
Aliivibrio fischeri	22	5	0	12	0	0	20	3	0	14	2	0	22	2	0
Aliivibrio salmonicida	22	0	0	12	2	0	20	2	0	14	4	0	22	1	0
Alistipes communis	22	11	0	12	4	0	20	4	0	14	4	0	22	8	0
Alistipes dispar	22	6	0	12	5	0	20	9	1	14	4	0	22	6	0
Alistipes finegoldii	22	7	1	12	4	1	20	7	2	14	1	0	22	11	0
Alistipes ihumii	22	8	0	12	4	0	20	6	0	14	3	0	22	7	0
Alistipes indistinctus	22	10	1	12	2	0	20	9	1	14	3	0	22	8	0
Alistipes megaguti	22	10	0	12	7	0	20	7	2	14	5	0	22	8	0
Alistipes onderdonkii	22	8	1	12	3	0	20	9	2	14	3	0	22	9	0
Alistipes senegalensis	22	4	0	12	2	0	20	3	0	14	0	0	22	5	0
Alistipes shahii	22	7	1	12	3	0	20	5	0	14	4	0	22	5	0
Alistipes sp. dk3624	22	5	0	12	2	0	20	4	0	14	2	0	22	3	0
Alkalibacter rhizosphaerae	22	1	0	12	1	0	20	1	0	14	2	0	22	3	0
Alkalicella caledoniensis	22	4	0	12	1	0	20	2	0	14	2	0	22	1	0
Alkaliflexus sp. Ai-910	22	5	0	12	2	0	20	5	0	14	3	0	22	5	0
Alkalihalobacillus sp. AL-G	22	2	0	12	0	0	20	2	0	14	1	0	22	1	0
Alkalihalobacillus sp. LMS39	22	0	0	12	3	0	20	0	0	14	3	0	22	5	0
Alkalihalobacillus sp. LMS6	22	3	0	12	0	0	20	3	0	14	0	0	22	2	0
Alkalihalophilus pseudofirmus	22	1	0	12	0	0	20	1	0	14	1	0	22	2	0
Alkalilimnicola ehrlichii	22	0	0	12	0	0	20	1	0	14	0	0	22	0	0
Alkalimarinus alittae	22	0	0	12	0	0	20	0	0	14	0	0	22	2	0
Alkalimarinus coralli	22	0	0	12	0	0	20	0	0	14	0	0	22	1	0
Alkalimarinus sediminis	22	0	0	12	0	0	20	1	0	14	4	0	22	1	0
Alkaliphilus metalliredigens	22	3	0	12	3	0	20	1	0	14	1	0	22	0	0
Alkaliphilus oremlandii	22	3	0	12	2	0	20	1	0	14	3	0	22	2	0
Alkaliphilus sp. B6464	22	1	0	12	3	0	20	1	0	14	1	0	22	2	0
Alkalitalea saponilacus	22	6	0	12	1	0	20	6	0	14	0	0	22	7	0
Alloacidobacterium dinghuense	22	0	0	12	1	0	20	0	0	14	0	0	22	0	0
Alloactinosynnema sp. L-07	22	0	0	12	0	0	20	0	0	14	0	0	22	1	0
Allobacillus halotolerans	22	2	0	12	2	0	20	2	0	14	2	0	22	1	0
Allobaculum mucilyticum	22	2	0	12	1	0	20	2	0	14	0	0	22	1	0
Allobaculum sp. Allo2	22	2	0	12	3	0	20	1	0	14	3	0	22	0	0
Allobranchiibius sp. GilTou73	22	1	0	12	0	0	20	2	0	14	0	0	22	1	0
Allochromatium tepidum	22	1	0	12	0	0	20	0	0	14	0	0	22	1	0
Allochromatium vinosum	22	2	0	12	0	0	20	1	0	14	0	0	22	3	0
Allocoleopsis franciscana	22	3	0	12	3	0	20	3	0	14	1	0	22	1	0
Allocoprobacillus halotolerans	22	1	0	12	2	0	20	4	0	14	3	0	22	3	0
Allofrancisella frigidaquae	22	0	0	12	1	0	20	1	0	14	0	0	22	0	0
Allofrancisella guangzhouensis	22	0	0	12	1	0	20	0	0	14	3	0	22	1	0
Allofrancisella inopinata	22	1	0	12	1	0	20	0	0	14	1	0	22	0	0
Allokutzneria albata	22	0	0	12	0	0	20	1	0	14	0	0	22	1	0
Allomeiothermus silvanus	22	4	0	12	3	0	20	5	0	14	6	0	22	10	0
Allomuricauda aquimarina	22	0	0	12	0	0	20	3	0	14	1	0	22	1	0
Allomuricauda aurantiaca	22	4	0	12	0	0	20	3	0	14	0	0	22	4	0
Allomuricauda lutaonensis	22	3	0	12	2	0	20	3	0	14	2	0	22	2	0
Allomuricauda oceani	22	4	0	12	4	0	20	2	0	14	4	0	22	2	0
Allomuricauda ruestringensis	22	4	0	12	3	0	20	4	0	14	1	0	22	3	0
Allomuricauda sp.	22	4	0	12	0	0	20	3	0	14	1	0	22	5	0
Allorhizobium ampelinum	22	0	0	12	1	0	20	0	0	14	1	0	22	1	0
Allorhizobium pseudoryzae	22	1	0	12	1	0	20	0	0	14	0	0	22	3	0
Allosaccharopolyspora coralli	22	1	0	12	0	0	20	1	0	14	0	0	22	0	0
Allosphingosinicella indica	22	0	0	12	0	0	20	0	0	14	0	0	22	1	0
Alloyangia pacifica	22	1	0	12	0	0	20	0	0	14	0	0	22	0	0
Alphabaculovirus alteragsegetum	22	0	0	12	0	0	20	0	0	14	0	0	22	1	0
Alphabaculovirus chofumiferanae	22	0	0	12	0	0	20	0	0	14	2	0	22	0	0
Alphabaculovirus cycundantis	22	0	0	12	0	0	20	0	0	14	1	0	22	0	0
Alphabaculovirus helarmigerae	22	0	0	12	0	0	20	0	0	14	0	0	22	1	0
Alphapolyomavirus quintihominis	22	0	0	12	0	0	20	0	0	14	0	0	22	1	0
Alphatorquevirus homin1	22	1	0	12	0	0	20	0	0	14	0	0	22	0	0
Alphatorquevirus homin10	22	0	0	12	0	0	20	1	0	14	0	0	22	0	0
Alphatorquevirus homin24	22	0	0	12	1	0	20	0	0	14	0	0	22	0	0
Alphatorquevirus homin5	22	0	0	12	0	0	20	0	0	14	0	0	22	1	0
Alteracholeplasma palmae	22	2	0	12	1	0	20	2	0	14	0	0	22	1	0
Altererythrobacter epoxidivorans	22	1	0	12	0	0	20	3	0	14	1	0	22	3	0
Altererythrobacter ishigakiensis	22	1	0	12	0	0	20	0	0	14	1	0	22	0	0
Altererythrobacter rubellus	22	2	0	12	1	0	20	1	0	14	0	0	22	3	0
Altererythrobacter sp. BO-6	22	2	0	12	3	0	20	2	0	14	3	0	22	1	0
Altererythrobacter sp. CAU 1644	22	3	0	12	0	0	20	1	0	14	0	0	22	2	0
Altererythrobacter sp. TH136	22	1	0	12	1	0	20	1	0	14	0	0	22	1	0
Altererythrobacter sp. ZODW24	22	2	0	12	0	0	20	1	0	14	0	0	22	2	0
Alteromonas australica	22	2	0	12	0	0	20	0	0	14	1	0	22	1	0
Alteromonas mediterranea	22	1	0	12	1	0	20	0	0	14	0	0	22	0	0
Alteromonas naphthalenivorans	22	1	0	12	0	0	20	0	0	14	0	0	22	0	0
Alteromonas pelagimontana	22	2	0	12	2	0	20	1	0	14	1	0	22	3	0
Alteromonas sp. 009811495	22	0	0	12	1	0	20	1	0	14	1	0	22	0	0
Alteromonas sp. 76-1	22	1	0	12	1	0	20	1	0	14	1	0	22	1	0
Alteromonas sp. B31-7	22	1	0	12	0	0	20	0	0	14	0	0	22	0	0
Alteromonas sp. BL110	22	2	0	12	2	0	20	2	0	14	1	0	22	2	0
Alteromonas sp. LMIT006	22	2	0	12	0	0	20	0	0	14	1	0	22	1	0
Alteromonas sp. MB-3u-76	22	0	0	12	0	0	20	0	0	14	0	0	22	2	0
Alteromonas sp. RKMC-009	22	1	0	12	0	0	20	1	0	14	0	0	22	1	0
Alteromonas stellipolaris	22	0	0	12	0	0	20	0	0	14	1	0	22	0	0
Alysiella filiformis	22	2	0	12	0	0	20	2	0	14	2	0	22	1	1
Amedibacterium intestinale	22	4	0	12	2	0	20	4	0	14	0	0	22	5	0
Aminipila butyrica	22	3	0	12	0	0	20	3	0	14	0	0	22	3	0
Aminipila luticellarii	22	4	0	12	1	0	20	4	0	14	0	0	22	4	0
Aminipila terrae	22	4	0	12	3	0	20	3	0	14	3	0	22	4	0
Aminithiophilus ramosus	22	3	0	12	2	0	20	6	0	14	2	0	22	2	0
Aminobacter aminovorans	22	0	0	12	2	0	20	2	0	14	1	0	22	1	0
Aminobacter niigataensis	22	0	0	12	0	0	20	0	0	14	0	0	22	1	0
Aminobacter sp. MDW-2	22	2	0	12	0	0	20	0	0	14	0	0	22	1	0
Aminobacter sp. MET-1	22	1	0	12	0	0	20	0	0	14	0	0	22	2	0
Aminobacter sp. NyZ550	22	0	0	12	0	0	20	0	0	14	0	0	22	1	0
Aminobacter sp. SR38	22	1	0	12	0	0	20	2	0	14	1	0	22	0	0
Aminobacter sp. SS-2016	22	1	0	12	1	0	20	0	0	14	2	0	22	2	0
Aminobacterium colombiense	22	0	0	12	0	0	20	0	0	14	0	0	22	1	0
Aminobacterium sp. MB27-C1	22	1	0	12	1	0	20	0	0	14	0	0	22	1	0
Aminomonas paucivorans	22	1	0	12	2	0	20	3	0	14	3	0	22	4	0
Ammonifex degensii	22	1	0	12	0	0	20	0	0	14	0	0	22	3	0
Amniculibacterium sp. G2-70	22	4	0	12	1	0	20	4	0	14	1	0	22	4	0
Amphibacillus xylanus	22	2	0	12	1	0	20	1	0	14	3	0	22	3	0
Amphritea atlantica	22	0	0	12	0	0	20	2	0	14	0	0	22	0	0
Amphritea japonica	22	0	0	12	0	0	20	1	0	14	0	0	22	1	0
Amycolatopsis acidiphila	22	1	0	12	0	0	20	0	0	14	0	0	22	1	0
Amycolatopsis aidingensis	22	0	0	12	0	0	20	0	0	14	0	0	22	1	0
Amycolatopsis albispora	22	0	0	12	0	0	20	0	0	14	1	0	22	1	0
Amycolatopsis keratiniphila	22	1	0	12	1	0	20	2	0	14	0	0	22	3	0
Amycolatopsis orientalis	22	0	0	12	0	0	20	1	0	14	0	0	22	0	0
Amycolatopsis roodepoortensis	22	1	0	12	0	0	20	1	0	14	0	0	22	2	0
Amycolatopsis sp. 4-36	22	2	1	12	0	0	20	5	0	14	0	0	22	4	0
Amycolatopsis sp. BJA-103	22	2	0	12	0	0	20	3	0	14	0	0	22	2	0
Amycolatopsis sp. CA-230715	22	0	0	12	0	0	20	0	0	14	1	0	22	0	0
Amycolatopsis sp. FDAARGOS 1241	22	1	0	12	0	0	20	0	0	14	0	0	22	0	0
Amycolatopsis sp. FU40	22	0	0	12	0	0	20	0	0	14	1	0	22	0	0
Amycolatopsis sp. QT-25	22	0	0	12	0	0	20	0	0	14	0	0	22	1	0
Amycolatopsis sp. TNS106	22	0	0	12	0	0	20	1	0	14	0	0	22	0	0
Amycolatopsis sp. YIM 10	22	3	0	12	0	0	20	2	0	14	0	0	22	0	0
Amycolatopsis thermalba	22	0	0	12	0	0	20	0	0	14	1	0	22	0	0
Amylibacter sp. IMCC11727	22	0	0	12	0	0	20	0	0	14	0	0	22	1	0
Amylolactobacillus amylophilus	22	3	0	12	0	0	20	0	0	14	0	0	22	3	0
Anabaena cylindrica	22	0	0	12	0	0	20	0	0	14	1	0	22	0	0
Anabaena sp. 90	22	0	0	12	0	0	20	0	0	14	1	0	22	1	0
Anabaena sp. WA102	22	0	0	12	0	0	20	0	0	14	0	0	22	1	0
Anabaena sp. YBS01	22	1	0	12	3	0	20	4	0	14	4	0	22	2	0
Anabaenopsis circularis	22	0	0	12	0	0	20	1	0	14	2	0	22	0	0
Anabaenopsis elenkinii	22	0	0	12	0	0	20	0	0	14	0	0	22	1	0
Anaerobacillus isosaccharinicus	22	3	0	12	5	0	20	2	0	14	1	0	22	3	0
Anaerobutyricum hallii	22	5	0	12	2	0	20	3	0	14	3	0	22	5	0
Anaerococcus degeneri	22	0	0	12	0	0	20	0	0	14	0	0	22	1	0
Anaerococcus mediterraneensis	22	4	0	12	3	0	20	1	0	14	2	0	22	2	0
Anaerococcus obesiensis	22	0	0	12	1	0	20	1	0	14	3	0	22	1	0
Anaerococcus prevotii	22	4	0	12	4	0	20	3	0	14	4	0	22	3	0
Anaerococcus sp. Marseille-Q7828	22	5	0	12	4	0	20	4	0	14	5	0	22	2	0
Anaerococcus vaginalis	22	0	0	12	2	0	20	2	0	14	1	0	22	3	0
Anaerocolumna cellulosilytica	22	2	0	12	3	0	20	3	0	14	2	0	22	2	0
Anaerocolumna chitinilytica	22	3	0	12	3	0	20	2	0	14	5	0	22	1	0
Anaerocolumna sedimenticola	22	3	0	12	2	0	20	3	0	14	3	0	22	3	0
Anaerocolumna sp. AGMB13025	22	2	0	12	4	0	20	1	0	14	3	0	22	2	0
Anaerocolumna sp. MB42-C2	22	4	0	12	1	0	20	0	0	14	2	0	22	2	0
Anaerohalosphaera lusitana	22	3	0	12	2	0	20	3	0	14	2	0	22	3	0
Anaerolinea thermophila	22	1	0	12	0	0	20	2	0	14	0	0	22	2	0
Anaeromicropila herbilytica	22	3	0	12	3	0	20	3	0	14	4	0	22	4	0
Anaeromyxobacter dehalogenans	22	3	0	12	0	0	20	4	0	14	0	0	22	1	0
Anaeromyxobacter oryzae	22	0	0	12	1	0	20	0	0	14	0	0	22	1	0
Anaeromyxobacter paludicola	22	0	0	12	0	0	20	0	0	14	0	0	22	1	0
Anaeromyxobacter sp. Fw109-5	22	3	0	12	0	0	20	2	0	14	0	0	22	1	0
Anaeromyxobacter sp. K	22	1	0	12	0	0	20	1	0	14	2	0	22	0	0
Anaeropeptidivorans aminofermentans	22	2	0	12	1	0	20	2	0	14	1	0	22	4	0
Anaerostipes caccae	22	1	0	12	1	0	20	3	0	14	2	0	22	2	0
Anaerostipes hadrus	22	3	0	12	4	0	20	3	0	14	2	0	22	5	0
Anaerostipes rhamnosivorans	22	2	0	12	3	0	20	3	0	14	1	0	22	4	0
Anaerotignum propionicum	22	4	0	12	3	0	20	2	0	14	2	0	22	1	0
Anaerotignum sp. MB30-C6	22	2	0	12	2	0	20	3	0	14	3	0	22	3	0
Anaerotruncus colihominis	22	1	0	12	0	0	20	3	0	14	0	0	22	1	0
Anaplasma centrale	22	0	0	12	1	0	20	0	0	14	0	0	22	0	0
Anaplasma marginale	22	0	0	12	0	0	20	0	0	14	1	0	22	1	0
Anaplasma ovis	22	0	0	12	0	0	20	1	0	14	0	0	22	1	0
Anaplasma phagocytophilum	22	0	0	12	2	0	20	0	0	14	1	0	22	2	0
Anaplasma platys	22	0	0	12	1	0	20	0	0	14	1	0	22	0	0
Anatilimnocola aggregata	22	0	0	12	0	0	20	4	0	14	1	0	22	2	0
Anayavirus curiosium	22	0	0	12	0	0	20	0	0	14	1	0	22	0	0
Anayavirus marshawn	22	0	0	12	1	0	20	0	0	14	0	0	22	0	0
Anayavirus nibb	22	0	0	12	0	0	20	0	0	14	1	0	22	0	0
Ancylobacter polymorphus	22	1	0	12	0	0	20	0	0	14	0	0	22	0	0
Ancylobacter sp. SL191	22	2	0	12	0	0	20	1	0	14	0	0	22	2	0
Ancylobacter sp. TS-1	22	0	0	12	0	0	20	1	0	14	0	0	22	0	0
Ancylobacter sp. WKF20	22	0	0	12	0	0	20	0	0	14	0	0	22	1	0
Andrewvirus andrew	22	0	0	12	0	0	20	0	0	14	1	0	22	0	0
Aneurinibacillus soli	22	0	0	12	2	0	20	0	0	14	1	0	22	1	0
Aneurinibacillus sp. B1	22	0	0	12	2	0	20	1	0	14	1	0	22	0	0
Aneurinibacillus sp. Ricciae_BoGa-3	22	2	0	12	0	0	20	1	0	14	4	0	22	1	0
Angelvirus px29	22	0	0	12	0	0	20	0	0	14	1	0	22	0	0
Anoxybacillus amylolyticus	22	4	0	12	2	0	20	3	0	14	1	0	22	7	0
Anoxybacillus caldiproteolyticus	22	4	0	12	2	0	20	3	0	14	2	0	22	4	0
Anoxybacillus flavithermus	22	2	0	12	1	0	20	2	0	14	2	0	22	3	0
Anoxybacillus gonensis	22	2	0	12	1	0	20	0	0	14	2	0	22	2	0
Anoxybacter fermentans	22	2	0	12	4	0	20	2	0	14	2	0	22	1	0
Anseongella ginsenosidimutans	22	4	0	12	0	0	20	3	0	14	1	0	22	8	0
Antarcticibacterium arcticum	22	1	0	12	3	0	20	1	0	14	3	0	22	1	0
Antarcticibacterium flavum	22	2	0	12	0	0	20	2	0	14	0	0	22	2	1
Antarcticibacterium sp. 1MA-6-2	22	5	0	12	2	0	20	3	0	14	1	0	22	4	0
Antarctobacter heliothermus	22	0	0	12	0	0	20	1	0	14	0	0	22	1	0
Anthocerotibacter panamensis	22	4	0	12	2	0	20	2	0	14	3	0	22	4	0
Anthonyvirus anthony	22	0	0	12	0	0	20	0	0	14	1	0	22	0	0
Apibacter raozihei	22	3	0	12	0	0	20	2	0	14	1	0	22	1	0
Apibacter sp. B2966	22	1	0	12	0	0	20	1	0	14	0	0	22	0	0
Apibacter sp. B3706	22	1	0	12	0	0	20	0	0	14	1	0	22	1	0
Apibacter sp. ESL0404	22	0	0	12	1	0	20	0	0	14	1	0	22	1	0
Apibacter sp. ESL0432	22	1	0	12	2	0	20	0	0	14	2	0	22	0	0
Apilactobacillus apinorum	22	3	0	12	1	0	20	4	0	14	1	0	22	2	0
Apilactobacillus apisilvae	22	1	0	12	0	0	20	0	0	14	1	0	22	1	0
Apilactobacillus bombintestini	22	1	0	12	1	0	20	2	0	14	1	0	22	3	0
Apilactobacillus kunkeei	22	1	0	12	0	0	20	2	0	14	3	0	22	4	0
Apricotvirus apricot	22	0	0	12	0	0	20	0	0	14	1	0	22	0	0
Aquabacter sp. L1I39	22	0	0	12	0	0	20	0	0	14	0	0	22	1	0
Aquaspirillum sp. LM1	22	0	0	12	0	0	20	0	0	14	0	0	22	2	0
Aquella oligotrophica	22	0	0	12	0	0	20	1	0	14	0	0	22	0	0
Aquibium microcysteis	22	2	0	12	0	0	20	0	0	14	0	0	22	2	0
Aquibium oceanicum	22	0	0	12	0	0	20	1	0	14	0	0	22	0	0
Aquicella lusitana	22	1	0	12	0	0	20	2	0	14	0	0	22	2	0
Aquicella siphonis	22	0	0	12	0	0	20	0	0	14	0	0	22	2	0
Aquifex aeolicus	22	0	0	12	0	0	20	1	0	14	3	0	22	0	0
Aquiflexum balticum	22	2	0	12	1	0	20	1	0	14	1	0	22	2	0
Aquihabitans sp. G128	22	2	0	12	0	0	20	1	0	14	0	0	22	5	0
Aquiluna borgnonia	22	2	0	12	0	0	20	1	0	14	0	0	22	2	0
Aquiluna sp. KACHI24	22	1	0	12	0	0	20	2	0	14	0	0	22	1	0
Aquimarina sp. AD1	22	1	0	12	0	0	20	4	0	14	0	0	22	2	0
Aquimarina sp. AD10	22	2	0	12	0	0	20	4	0	14	0	0	22	1	0
Aquimarina sp. Aq107	22	0	0	12	0	0	20	1	0	14	0	0	22	2	0
Aquimarina sp. BL5	22	1	0	12	0	0	20	1	0	14	0	0	22	2	0
Aquimarina sp. ERC-38	22	3	0	12	4	0	20	3	0	14	3	0	22	2	0
Aquimarina sp. TRL1	22	0	0	12	0	0	20	1	0	14	1	0	22	2	0
Aquirhabdus parva	22	0	0	12	3	0	20	0	0	14	3	0	22	2	0
Aquirufa nivalisilvae	22	4	0	12	0	0	20	3	0	14	1	0	22	4	0
Aquisediminimonas profunda	22	2	0	12	0	0	20	6	0	14	2	0	22	1	0
Arabiibacter massiliensis	22	4	0	12	0	0	20	5	0	14	0	0	22	3	0
Arachidicoccus ginsenosidivorans	22	2	1	12	0	0	20	2	0	14	1	0	22	2	0
Arachidicoccus soli	22	2	0	12	1	0	20	3	0	14	0	0	22	3	0
Arachidicoccus sp. B3-10	22	1	0	12	0	0	20	2	0	14	0	0	22	1	0
Arachidicoccus sp. BS20	22	1	0	12	0	0	20	3	0	14	0	0	22	1	0
Arachidicoccus terrestris	22	4	0	12	0	0	20	3	0	14	1	0	22	3	0
Arachnia propionica	22	12	8	12	10	5	20	13	7	14	8	5	22	15	8
Arachnia rubra	22	10	5	12	2	1	20	8	3	14	3	0	22	12	4
Arcanobacterium buesumense	22	1	0	12	1	0	20	2	0	14	0	0	22	1	0
Arcanobacterium canis	22	0	0	12	0	0	20	3	0	14	0	0	22	5	0
Arcanobacterium haemolyticum	22	0	0	12	0	0	20	0	0	14	0	0	22	1	0
Arcanobacterium phocae	22	1	0	12	1	0	20	1	0	14	3	0	22	3	0
Arcanobacterium phocisimile	22	3	0	12	0	0	20	0	0	14	3	0	22	1	0
Arcanobacterium pinnipediorum	22	2	0	12	0	0	20	2	0	14	2	0	22	1	0
Arcanobacterium wilhelmae	22	1	0	12	2	0	20	2	0	14	0	0	22	5	0
Archaeoglobus fulgidus	22	0	0	12	1	0	20	0	0	14	0	0	22	0	0
Archaeoglobus veneficus	22	0	0	12	0	0	20	1	0	14	0	0	22	0	0
Archangium violaceum	22	4	0	12	0	0	20	1	0	14	0	0	22	2	0
Arcobacter acticola	22	3	0	12	1	0	20	0	0	14	2	0	22	1	0
Arcobacter aquimarinus	22	1	0	12	0	0	20	0	0	14	1	0	22	1	0
Arcobacter cloacae	22	1	0	12	0	0	20	0	0	14	0	0	22	0	0
Arcobacter defluvii	22	1	0	12	1	0	20	0	0	14	1	0	22	0	0
Arcobacter ellisii	22	1	0	12	3	0	20	2	0	14	3	0	22	2	0
Arcobacter nitrofigilis	22	1	0	12	2	0	20	1	0	14	1	0	22	2	0
Arcobacter peruensis	22	1	0	12	0	0	20	0	0	14	1	0	22	0	0
Arcobacter porcinus	22	1	0	12	0	0	20	0	0	14	2	0	22	1	0
Arcobacter roscoffensis	22	2	0	12	4	0	20	1	0	14	3	0	22	0	0
Arcobacter sp. FWKO B	22	0	0	12	1	0	20	1	0	14	2	0	22	1	0
Arcobacter sp. L	22	0	0	12	0	0	20	0	0	14	1	0	22	0	0
Arcobacter suis	22	0	0	12	4	0	20	0	0	14	1	0	22	2	0
Arcobacter venerupis	22	1	0	12	2	0	20	1	0	14	1	0	22	0	0
Arcticibacterium luteifluviistationis	22	0	0	12	1	0	20	0	0	14	4	0	22	2	0
Arenibacter algicola	22	1	0	12	1	0	20	3	0	14	2	0	22	3	0
Aristaeella hokkaidonensis	22	5	0	12	1	0	20	4	0	14	3	0	22	3	0
Aristaeella lactis	22	4	0	12	3	0	20	4	0	14	3	0	22	3	0
Aristophania vespae	22	1	0	12	0	0	20	1	0	14	0	0	22	1	0
Aromatoleum anaerobium	22	1	0	12	0	0	20	0	0	14	0	0	22	0	0
Aromatoleum buckelii	22	1	0	12	0	0	20	1	0	14	1	0	22	0	0
Aromatoleum petrolei	22	0	0	12	0	0	20	0	0	14	1	0	22	0	0
Arsenicicoccus sp. oral taxon 190	22	0	0	12	0	0	20	0	0	14	0	0	22	1	0
Arsenophonus apicola	22	2	0	12	2	0	20	1	0	14	1	0	22	1	0
Arsenophonus endosymbiont of Aleurodicus dispersus	22	1	0	12	1	0	20	1	0	14	1	0	22	2	0
Arsenophonus endosymbiont of Aphis craccivora	22	1	0	12	0	0	20	0	0	14	0	0	22	0	0
Arsenophonus nasoniae	22	2	0	12	3	0	20	0	0	14	1	0	22	1	0
Arsenophonus sp. aPb	22	1	0	12	2	0	20	2	0	14	3	0	22	1	0
Arthrobacter alpinus	22	3	0	12	0	0	20	1	0	14	0	0	22	4	0
Arthrobacter antioxidans	22	0	0	12	0	0	20	1	0	14	2	0	22	1	0
Arthrobacter caoxuetaonis	22	3	0	12	0	0	20	5	0	14	5	0	22	0	0
Arthrobacter citreus	22	2	0	12	1	0	20	0	0	14	3	0	22	3	0
Arthrobacter dokdonellae	22	1	0	12	0	0	20	0	0	14	0	0	22	1	0
Arthrobacter gengyunqii	22	1	0	12	2	0	20	3	0	14	1	0	22	0	0
Arthrobacter jiangjiafuii	22	3	0	12	0	0	20	2	0	14	0	0	22	1	0
Arthrobacter koreensis	22	3	0	12	0	0	20	2	0	14	0	0	22	3	0
Arthrobacter phage Auxilium	22	0	0	12	0	0	20	0	0	14	1	0	22	0	0
Arthrobacter phage Sarge	22	0	0	12	0	0	20	0	0	14	1	0	22	0	0
Arthrobacter polaris	22	1	0	12	0	0	20	2	0	14	0	0	22	1	0
Arthrobacter sp.	22	0	0	12	2	0	20	0	0	14	1	0	22	0	0
Arthrobacter sp. 24S4-2	22	0	0	12	0	0	20	0	0	14	0	0	22	1	0
Arthrobacter sp. 31.31	22	0	0	12	0	0	20	0	0	14	0	0	22	1	0
Arthrobacter sp. AQ5-05	22	0	0	12	0	0	20	0	0	14	1	0	22	0	0
Arthrobacter sp. ATA002	22	2	0	12	1	0	20	2	0	14	1	0	22	3	0
Arthrobacter sp. CJ23	22	2	0	12	2	0	20	1	0	14	2	0	22	2	0
Arthrobacter sp. D5-1	22	1	0	12	0	0	20	0	0	14	0	0	22	1	0
Arthrobacter sp. DNA4	22	5	1	12	1	0	20	3	0	14	3	0	22	4	0
Arthrobacter sp. EM1	22	5	0	12	2	0	20	6	0	14	0	0	22	1	0
Arthrobacter sp. ERGS1:01	22	0	0	12	0	0	20	1	0	14	0	0	22	4	0
Arthrobacter sp. FB24	22	0	0	12	0	0	20	2	0	14	0	0	22	1	0
Arthrobacter sp. FW305-BF8	22	1	0	12	0	0	20	0	0	14	0	0	22	4	0
Arthrobacter sp. FW306-05-C	22	0	0	12	1	0	20	0	0	14	0	0	22	3	0
Arthrobacter sp. FW306-06-A	22	1	0	12	0	0	20	0	0	14	1	0	22	0	0
Arthrobacter sp. FW306-07-I	22	1	0	12	0	0	20	0	0	14	0	0	22	1	0
Arthrobacter sp. FW306-2-2C-D06B	22	3	0	12	2	0	20	2	0	14	1	0	22	1	0
Arthrobacter sp. FX8	22	0	0	12	0	0	20	0	0	14	1	0	22	1	0
Arthrobacter sp. H16F315	22	0	0	12	0	0	20	0	0	14	1	0	22	0	0
Arthrobacter sp. Helios	22	0	0	12	1	0	20	1	0	14	1	0	22	2	0
Arthrobacter sp. KBS0702	22	0	0	12	2	0	20	1	0	14	2	0	22	2	0
Arthrobacter sp. MMS18-M83	22	1	0	12	0	0	20	1	0	14	0	0	22	3	0
Arthrobacter sp. NEB 688	22	0	0	12	0	0	20	0	0	14	1	0	22	1	0
Arthrobacter sp. NicSoilB11	22	0	0	12	0	0	20	1	0	14	0	0	22	0	0
Arthrobacter sp. NicSoilB4	22	1	0	12	0	0	20	0	0	14	0	0	22	0	0
Arthrobacter sp. NicSoilB8	22	3	0	12	0	0	20	2	0	14	2	0	22	1	0
Arthrobacter sp. NicSoilC5	22	0	0	12	2	0	20	1	0	14	3	0	22	0	0
Arthrobacter sp. NtRootA1	22	1	0	12	2	0	20	0	0	14	1	0	22	2	0
Arthrobacter sp. PAMC 25486	22	2	0	12	3	0	20	1	0	14	1	0	22	3	0
Arthrobacter sp. PAMC25284	22	1	0	12	0	0	20	2	0	14	0	0	22	3	1
Arthrobacter sp. PAMC25564	22	0	0	12	0	0	20	1	0	14	2	0	22	1	0
Arthrobacter sp. PGP41	22	1	0	12	0	0	20	1	0	14	5	0	22	1	0
Arthrobacter sp. PM3	22	1	0	12	0	0	20	2	0	14	0	0	22	2	0
Arthrobacter sp. QXT-31	22	1	0	12	1	0	20	0	0	14	0	0	22	0	0
Arthrobacter sp. Rue61a	22	0	0	12	2	0	20	0	0	14	1	0	22	0	0
Arthrobacter sp. StoSoilA2	22	0	0	12	1	0	20	0	0	14	1	0	22	1	0
Arthrobacter sp. StoSoilB13	22	2	0	12	0	0	20	1	0	14	3	0	22	0	0
Arthrobacter sp. StoSoilB19	22	0	0	12	1	0	20	0	0	14	0	0	22	1	0
Arthrobacter sp. StoSoilB20	22	1	0	12	1	0	20	0	0	14	0	0	22	1	0
Arthrobacter sp. StoSoilB22	22	0	0	12	0	0	20	2	0	14	0	0	22	3	0
Arthrobacter sp. StoSoilB5	22	0	0	12	0	0	20	0	0	14	1	0	22	0	0
Arthrobacter sp. U41	22	1	0	12	0	0	20	1	0	14	0	0	22	1	0
Arthrobacter sp. Y-9	22	1	0	12	0	0	20	0	0	14	1	0	22	0	0
Arthrobacter sp. YA7-1	22	0	0	12	0	0	20	2	0	14	0	0	22	0	0
Arthrobacter sp. YC-RL1	22	1	0	12	1	0	20	5	0	14	2	0	22	3	0
Arthrobacter sp. YN	22	1	0	12	0	0	20	2	0	14	0	0	22	0	0
Arthrobacter sp. zg-Y1110	22	0	0	12	0	0	20	1	0	14	1	0	22	2	0
Arthrobacter sp. zg-Y1171	22	0	0	12	0	0	20	1	0	14	2	0	22	3	0
Arthrobacter sp. zg-Y20	22	1	0	12	0	0	20	3	0	14	2	0	22	2	0
Arthrobacter sp. zg-Y815	22	1	0	12	0	0	20	0	0	14	0	0	22	0	0
Arthrobacter sp. zg-Y820	22	0	0	12	0	0	20	1	0	14	0	0	22	2	0
Arthrobacter sp. zg-Y859	22	4	0	12	0	0	20	4	0	14	4	0	22	4	0
Arthrobacter sp. zg-Y919	22	3	0	12	0	0	20	2	0	14	0	0	22	2	0
Arthrobacter sulfonylureivorans	22	0	0	12	0	0	20	1	0	14	0	0	22	4	0
Arthrobacter sunyaminii	22	1	0	12	0	0	20	0	0	14	0	0	22	2	0
Arthrobacter woluwensis	22	1	0	12	0	0	20	4	0	14	1	0	22	2	0
Arthrospira platensis	22	2	0	12	1	0	20	1	0	14	1	0	22	0	0
Asaia bogorensis	22	1	0	12	1	0	20	3	0	14	1	0	22	3	0
Ascochyta rabiei	22	2	0	12	0	0	20	1	0	14	1	0	22	2	0
Aspergillus chevalieri	22	2	0	12	1	0	20	1	0	14	1	0	22	2	0
Aspergillus flavus	22	1	0	12	2	0	20	0	0	14	1	0	22	0	0
Aspergillus fumigatus	22	2	0	12	1	0	20	2	0	14	2	0	22	1	0
Aspergillus luchuensis	22	2	0	12	0	0	20	2	0	14	1	0	22	2	0
Aspergillus nidulans	22	1	0	12	1	0	20	0	0	14	1	0	22	1	0
Aspergillus oryzae	22	0	0	12	1	0	20	3	0	14	1	0	22	4	0
Aspergillus puulaauensis	22	0	0	12	0	0	20	1	0	14	0	0	22	0	0
Aster yellows witches'-broom phytoplasma	22	0	0	12	1	0	20	0	0	14	1	0	22	1	0
Asteriusvirus PBECO4	22	0	0	12	0	0	20	0	0	14	1	0	22	0	0
Asteriusvirus av121Q	22	0	0	12	0	0	20	0	0	14	1	0	22	0	0
Asticcacaulis excentricus	22	1	0	12	0	0	20	2	0	14	1	0	22	1	0
Asticcacaulis sp. SL142	22	3	0	12	0	0	20	0	0	14	0	0	22	2	0
Asticcacaulis sp. ZE23SCel15	22	0	0	12	0	0	20	3	0	14	0	0	22	1	0
Athalassotoga saccharophila	22	0	0	12	1	0	20	0	0	14	3	0	22	0	0
Atlantibacter hermannii	22	4	0	12	1	0	20	2	0	14	0	0	22	0	0
Atlantibacter subterranea	22	1	0	12	0	0	20	3	0	14	0	0	22	2	0
Atlauavirus tusconc8	22	0	0	12	1	0	20	0	0	14	0	0	22	0	0
Atopobium sp. oral taxon 416	22	2	0	12	2	0	20	5	0	14	4	0	22	5	0
Atribacter laminatus	22	1	0	12	1	0	20	1	0	14	1	0	22	0	0
Attisvirus attis	22	0	0	12	1	0	20	0	0	14	0	0	22	0	0
Aurantiacibacter atlanticus	22	4	0	12	0	0	20	3	0	14	0	0	22	1	0
Aurantiacibacter gangjinensis	22	2	0	12	0	0	20	2	0	14	1	0	22	2	0
Aurantiacibacter sp. MUD11	22	3	0	12	0	0	20	1	0	14	0	0	22	3	0
Aurantiacibacter sp. MUD61	22	2	0	12	0	0	20	0	0	14	1	0	22	3	0
Aurantimicrobium minutum	22	1	0	12	0	0	20	0	0	14	0	0	22	0	0
Aurantimicrobium sp. INA4	22	0	0	12	0	0	20	2	0	14	1	0	22	0	0
Aurantimicrobium sp. MWH-Uga1	22	0	0	12	0	0	20	2	0	14	0	0	22	3	0
Aurantimonas phage AmM-1	22	0	0	12	0	0	20	0	0	14	1	0	22	0	0
Aurantimonas sp. HBX-1	22	0	0	12	0	0	20	0	0	14	0	0	22	1	0
Auraticoccus monumenti	22	2	0	12	0	0	20	1	0	14	1	0	22	3	0
Aureibaculum algae	22	3	0	12	1	0	20	3	0	14	1	0	22	3	0
Aureimonas altamirensis	22	0	0	12	0	0	20	0	0	14	0	0	22	1	0
Aureimonas populi	22	0	0	12	1	0	20	0	0	14	0	0	22	1	0
Aureimonas sp. AU12	22	0	0	12	0	0	20	1	0	14	0	0	22	1	0
Aureimonas sp. OT7	22	0	0	12	1	0	20	0	0	14	0	0	22	1	0
Aureispira sp. CCB-E	22	2	0	12	2	0	20	2	0	14	1	0	22	1	0
Aureispira sp. EL160426	22	3	0	12	3	0	20	2	0	14	3	0	22	2	0
Aureliella helgolandensis	22	1	0	12	0	0	20	1	0	14	1	0	22	1	0
Auritidibacter ignavus	22	1	0	12	1	0	20	0	0	14	0	0	22	0	0
Aurodevirus hiberniae	22	0	0	12	2	0	20	0	0	14	1	0	22	0	0
Austwickia chelonae	22	0	0	12	0	0	20	1	0	14	0	0	22	1	0
Avibacterium paragallinarum	22	4	0	12	4	0	20	3	0	14	7	0	22	2	0
Avibacterium sp. 20-132	22	1	0	12	2	0	20	2	0	14	2	0	22	2	0
Avibacterium sp. 21-595	22	4	0	12	1	0	20	3	0	14	0	0	22	2	0
Avibacterium volantium	22	3	0	12	3	0	20	2	0	14	3	0	22	3	0
Avunavirus Av05	22	0	0	12	0	0	20	0	0	14	1	0	22	0	0
Ayohtrevirus abba	22	0	0	12	1	0	20	0	0	14	0	0	22	0	0
Azoarcus olearius	22	0	0	12	0	0	20	0	0	14	0	0	22	1	0
Azospira oryzae	22	2	0	12	0	0	20	0	0	14	1	0	22	2	0
Azospirillum argentinense	22	1	0	12	0	0	20	0	0	14	0	0	22	0	0
Azospirillum baldaniorum	22	1	0	12	0	0	20	1	0	14	0	0	22	5	0
Azospirillum brasilense	22	2	0	12	0	0	20	0	0	14	0	0	22	0	0
Azospirillum humicireducens	22	2	0	12	0	0	20	4	0	14	0	0	22	0	0
Azospirillum lipoferum	22	1	0	12	0	0	20	3	0	14	0	0	22	3	0
Azospirillum oryzae	22	1	0	12	0	0	20	0	0	14	0	0	22	0	0
Azospirillum ramasamyi	22	0	0	12	0	0	20	2	0	14	0	0	22	0	0
Azospirillum sp. 412522	22	0	0	12	3	0	20	0	0	14	2	0	22	1	0
Azospirillum sp. B510	22	1	0	12	0	0	20	0	0	14	0	0	22	0	0
Azospirillum sp. TSA2s	22	2	0	12	0	0	20	1	0	14	0	0	22	0	0
Azospirillum sp. TSH100	22	0	0	12	0	0	20	0	0	14	1	0	22	0	0
Azospirillum sp. TSH58	22	3	0	12	0	0	20	3	0	14	0	0	22	2	0
Azotobacter chroococcum	22	1	0	12	1	0	20	0	0	14	1	0	22	1	0
Babesia bigemina	22	3	0	12	1	0	20	2	0	14	0	0	22	4	0
Babesia bovis	22	0	0	12	2	0	20	1	0	14	0	0	22	1	0
Babesia microti	22	0	0	12	0	0	20	0	0	14	1	0	22	0	0
Bacillus albus	22	0	0	12	0	0	20	0	0	14	2	0	22	0	0
Bacillus altitudinis	22	3	0	12	3	0	20	2	0	14	0	0	22	3	0
Bacillus amyloliquefaciens	22	0	0	12	0	0	20	0	0	14	0	0	22	2	0
Bacillus anthracis	22	1	0	12	1	0	20	0	0	14	2	0	22	0	0
Bacillus aquiflavi	22	1	0	12	1	0	20	1	0	14	3	0	22	0	0
Bacillus arachidis	22	2	0	12	2	0	20	2	0	14	2	0	22	1	0
Bacillus atrophaeus	22	1	0	12	0	0	20	3	0	14	2	0	22	2	0
Bacillus badius	22	1	0	12	3	0	20	1	0	14	0	0	22	2	0
Bacillus carboniphilus	22	1	0	12	1	0	20	2	0	14	0	0	22	1	0
Bacillus cereus	22	4	0	12	0	0	20	4	0	14	1	0	22	3	0
Bacillus cytotoxicus	22	2	0	12	0	0	20	2	0	14	0	0	22	2	0
Bacillus dafuensis	22	2	0	12	3	0	20	2	0	14	1	0	22	2	0
Bacillus fonticola	22	2	0	12	0	0	20	2	0	14	0	0	22	2	0
Bacillus glycinifermentans	22	2	0	12	0	0	20	3	0	14	1	0	22	6	0
Bacillus gobiensis	22	1	0	12	1	0	20	0	0	14	0	0	22	3	0
Bacillus halotolerans	22	2	0	12	2	0	20	1	0	14	2	0	22	2	0
Bacillus inaquosorum	22	0	0	12	0	0	20	1	0	14	0	0	22	2	0
Bacillus infantis	22	2	0	12	0	0	20	2	0	14	0	0	22	1	0
Bacillus licheniformis	22	1	0	12	1	0	20	1	0	14	1	0	22	1	0
Bacillus luti	22	0	0	12	0	0	20	0	0	14	1	0	22	1	0
Bacillus methanolicus	22	1	0	12	0	0	20	2	0	14	2	0	22	3	0
Bacillus mycoides	22	4	0	12	2	0	20	3	0	14	2	0	22	5	0
Bacillus nitratireducens	22	0	0	12	0	0	20	0	0	14	1	0	22	1	0
Bacillus pacificus	22	1	0	12	0	0	20	2	0	14	1	0	22	0	0
Bacillus paralicheniformis	22	2	0	12	1	0	20	0	0	14	0	0	22	0	0
Bacillus paranthracis	22	0	0	12	3	0	20	1	0	14	2	0	22	0	0
Bacillus phage Kirov	22	0	0	12	0	0	20	0	0	14	1	0	22	0	0
Bacillus phage PBC2	22	0	0	12	0	0	20	0	0	14	1	0	22	0	0
Bacillus phage vB_BanS_Chewbecca	22	0	0	12	0	0	20	0	0	14	1	0	22	0	0
Bacillus phage vB_BcoS-136	22	0	0	12	1	0	20	1	0	14	1	0	22	0	0
Bacillus pseudomycoides	22	1	0	12	2	0	20	2	0	14	3	0	22	2	0
Bacillus pumilus	22	1	0	12	1	0	20	3	0	14	0	0	22	2	0
Bacillus rugosus	22	0	0	12	1	0	20	1	0	14	2	0	22	0	0
Bacillus safensis	22	4	0	12	4	0	20	2	0	14	0	0	22	1	0
Bacillus shivajii	22	2	0	12	0	0	20	1	0	14	1	0	22	2	0
Bacillus siamensis	22	0	0	12	1	0	20	1	0	14	0	0	22	0	0
Bacillus smithii	22	0	0	12	2	0	20	2	0	14	2	0	22	1	0
Bacillus sp. 1NLA3E	22	1	0	12	0	0	20	0	0	14	1	0	22	3	0
Bacillus sp. BC1-43	22	1	0	12	0	0	20	0	0	14	0	0	22	0	0
Bacillus sp. BD59S	22	0	0	12	0	0	20	1	0	14	0	0	22	0	0
Bacillus sp. CMF12	22	0	0	12	1	0	20	0	0	14	0	0	22	0	0
Bacillus sp. COPE52	22	0	0	12	0	0	20	0	0	14	1	0	22	0	0
Bacillus sp. CRB-7	22	0	0	12	0	0	20	0	0	14	2	0	22	1	0
Bacillus sp. Cs-700	22	1	0	12	2	0	20	1	0	14	0	0	22	1	0
Bacillus sp. DX3.1	22	2	0	12	2	0	20	0	0	14	3	0	22	2	0
Bacillus sp. FJAT-18017	22	1	0	12	1	0	20	0	0	14	1	0	22	1	0
Bacillus sp. FJAT-22090	22	1	0	12	0	0	20	1	0	14	0	0	22	1	0
Bacillus sp. FJAT-42376	22	1	0	12	2	0	20	1	0	14	2	0	22	1	0
Bacillus sp. HBCD-sjtu	22	0	0	12	0	0	20	0	0	14	0	0	22	1	0
Bacillus sp. JAS24-2	22	0	0	12	2	0	20	0	0	14	0	0	22	0	0
Bacillus sp. KH172YL63	22	1	0	12	1	0	20	0	0	14	1	0	22	0	0
Bacillus sp. Lzh-5	22	2	0	12	0	0	20	0	0	14	1	0	22	4	0
Bacillus sp. MBGLi79	22	0	0	12	0	0	20	0	0	14	1	0	22	0	0
Bacillus sp. N1-1	22	2	0	12	0	0	20	0	0	14	0	0	22	1	0
Bacillus sp. N3536	22	0	0	12	0	0	20	1	0	14	0	0	22	0	0
Bacillus sp. N5-665	22	0	0	12	0	0	20	0	0	14	0	0	22	1	0
Bacillus sp. NEB1478	22	1	0	12	0	0	20	0	0	14	0	0	22	0	0
Bacillus sp. NP247	22	0	0	12	2	0	20	0	0	14	0	0	22	1	0
Bacillus sp. OxB-1	22	1	0	12	1	0	20	1	0	14	3	0	22	2	0
Bacillus sp. PAMC26543	22	0	0	12	0	0	20	0	0	14	1	0	22	0	0
Bacillus sp. S3	22	1	0	12	3	0	20	1	0	14	2	0	22	1	0
Bacillus sp. SB49	22	0	0	12	0	0	20	0	0	14	1	0	22	0	0
Bacillus sp. THAF10	22	1	0	12	0	0	20	1	0	14	1	0	22	1	0
Bacillus sp. Y1	22	3	0	12	1	0	20	3	0	14	4	0	22	2	0
Bacillus sp. ZHX3	22	0	0	12	0	0	20	0	0	14	0	0	22	1	0
Bacillus spizizenii	22	3	0	12	0	0	20	0	0	14	1	0	22	1	0
Bacillus stercoris	22	0	0	12	0	0	20	1	0	14	1	0	22	0	0
Bacillus subtilis	22	3	0	12	2	0	20	2	0	14	1	0	22	2	0
Bacillus swezeyi	22	1	0	12	4	0	20	0	0	14	1	0	22	3	0
Bacillus tequilensis	22	0	0	12	0	0	20	1	0	14	1	0	22	2	0
Bacillus thuringiensis	22	0	0	12	1	0	20	1	0	14	2	0	22	2	0
Bacillus toyonensis	22	1	0	12	3	0	20	1	0	14	1	0	22	2	0
Bacillus tropicus	22	0	0	12	2	0	20	0	0	14	1	0	22	0	0
Bacillus vallismortis	22	0	0	12	1	0	20	0	0	14	0	0	22	1	0
Bacillus velezensis	22	3	0	12	0	0	20	2	0	14	0	0	22	0	0
Bacillus weihaiensis	22	0	0	12	0	0	20	0	0	14	0	0	22	2	0
Bacillus wiedmannii	22	1	0	12	1	0	20	1	0	14	4	0	22	1	0
Bacillus xiamenensis	22	0	0	12	1	0	20	0	0	14	0	0	22	0	0
Bacillus zhangzhouensis	22	1	0	12	3	0	20	0	0	14	0	0	22	2	0
Backyardiganvirus noelle	22	0	0	12	0	0	20	0	0	14	0	0	22	1	0
Bacterioplanes sanyensis	22	3	0	12	1	0	20	2	0	14	1	0	22	3	0
Bacterioplanoides sp. SCSIO 12839	22	0	0	12	0	0	20	1	0	14	0	0	22	0	0
Bacteriovorax stolpii	22	0	0	12	0	0	20	1	0	14	2	0	22	1	0
Bacteroides caccae	22	9	1	12	4	1	20	9	3	14	3	0	22	10	1
Bacteroides caecimuris	22	8	0	12	3	0	20	5	0	14	4	0	22	8	0
Bacteroides cellulosilyticus	22	7	0	12	4	0	20	6	0	14	5	0	22	10	0
Bacteroides coprosuis	22	9	0	12	7	0	20	7	0	14	7	0	22	8	0
Bacteroides eggerthii	22	10	2	12	8	0	20	7	1	14	5	1	22	9	0
Bacteroides faecis	22	11	1	12	7	0	20	9	1	14	4	0	22	10	1
Bacteroides faecium	22	9	3	12	5	0	20	9	0	14	6	0	22	11	1
Bacteroides fragilis	22	11	0	12	5	0	20	11	1	14	5	1	22	13	0
Bacteroides helcogenes	22	8	0	12	5	1	20	8	1	14	5	0	22	10	0
Bacteroides heparinolyticus	22	13	7	12	7	2	20	14	7	14	10	3	22	14	6
Bacteroides humanifaecis	22	7	1	12	3	0	20	5	0	14	2	0	22	4	0
Bacteroides intestinalis	22	8	0	12	4	0	20	10	0	14	4	0	22	8	0
Bacteroides luhongzhouii	22	6	1	12	4	0	20	3	0	14	4	0	22	4	0
Bacteroides nordii	22	10	0	12	4	0	20	8	0	14	6	0	22	8	0
Bacteroides ovatus	22	8	0	12	4	0	20	7	1	14	4	0	22	9	0
Bacteroides salyersiae	22	10	1	12	5	3	20	10	1	14	3	0	22	10	1
Bacteroides sp. A1C1	22	2	0	12	2	0	20	3	0	14	2	0	22	3	0
Bacteroides sp. CACC 737	22	2	0	12	2	0	20	2	0	14	2	0	22	2	0
Bacteroides sp. D2	22	4	0	12	3	0	20	6	0	14	2	0	22	6	0
Bacteroides sp. DH3716P	22	4	0	12	2	0	20	4	0	14	3	0	22	2	0
Bacteroides sp. HF-162	22	2	0	12	0	0	20	2	0	14	2	0	22	3	0
Bacteroides sp. M10	22	7	0	12	2	0	20	5	0	14	3	0	22	4	0
Bacteroides stercoris	22	8	0	12	6	1	20	9	1	14	5	1	22	10	1
Bacteroides thetaiotaomicron	22	10	2	12	5	2	20	8	0	14	8	2	22	10	1
Bacteroides uniformis	22	10	0	12	5	0	20	8	1	14	5	0	22	9	0
Bacteroides xylanisolvens	22	7	0	12	4	0	20	7	0	14	2	0	22	8	0
Bacteroides zhangwenhongii	22	10	1	12	5	0	20	9	1	14	4	0	22	9	1
Bacteroides zoogleoformans	22	11	1	12	7	2	20	11	2	14	8	1	22	13	4
Baekduia soli	22	1	0	12	0	0	20	0	0	14	0	0	22	0	0
Barnesiella viscericola	22	11	1	12	7	2	20	9	1	14	6	0	22	10	1
Barrientosiimonas endolithica	22	1	0	12	0	0	20	1	0	14	0	0	22	2	0
Bartonella alsatica	22	1	0	12	2	0	20	1	0	14	0	0	22	1	0
Bartonella ancashensis	22	2	0	12	1	0	20	1	0	14	2	0	22	2	0
Bartonella apihabitans	22	0	0	12	0	0	20	0	0	14	1	0	22	0	0
Bartonella australis	22	0	0	12	0	0	20	2	0	14	0	0	22	0	0
Bartonella birtlesii	22	0	0	12	0	0	20	2	0	14	0	0	22	1	0
Bartonella bovis	22	2	0	12	0	0	20	0	0	14	2	0	22	2	0
Bartonella choladocola	22	2	0	12	1	0	20	0	0	14	1	0	22	0	0
Bartonella clarridgeiae	22	0	0	12	0	0	20	0	0	14	1	0	22	0	0
Bartonella elizabethae	22	0	0	12	1	0	20	0	0	14	1	0	22	0	0
Bartonella grahamii	22	0	0	12	0	0	20	1	0	14	1	0	22	0	0
Bartonella harrusi	22	0	0	12	0	0	20	0	0	14	2	0	22	0	0
Bartonella henselae	22	2	0	12	2	0	20	1	0	14	1	0	22	0	0
Bartonella krasnovii	22	1	0	12	1	0	20	1	0	14	0	0	22	0	0
Bartonella machadoae	22	0	0	12	1	0	20	0	0	14	0	0	22	0	0
Bartonella quintana	22	0	0	12	0	0	20	1	0	14	1	0	22	0	0
Bartonella schoenbuchensis	22	0	0	12	0	0	20	1	0	14	1	0	22	2	0
Bartonella sp. 1-1C	22	0	0	12	1	0	20	0	0	14	0	0	22	1	0
Bartonella sp. HY038	22	0	0	12	1	0	20	1	0	14	1	0	22	0	0
Bartonella sp. HY406	22	0	0	12	1	0	20	1	0	14	0	0	22	0	0
Bartonella sp. HY761	22	1	0	12	2	0	20	0	0	14	0	0	22	0	0
Bartonella sp. TP	22	0	0	12	0	0	20	1	0	14	2	0	22	0	0
Bartonella sp. WD16.2	22	0	0	12	0	0	20	0	0	14	2	0	22	1	0
Bartonella taylorii	22	1	0	12	0	0	20	0	0	14	1	0	22	0	0
Bartonella tribocorum	22	1	0	12	1	0	20	0	0	14	1	0	22	0	0
Bartonella vinsonii	22	0	0	12	1	0	20	1	0	14	1	0	22	1	0
Basfia succiniciproducens	22	0	0	12	0	0	20	1	0	14	0	0	22	2	0
Basilea psittacipulmonis	22	1	0	12	0	0	20	0	0	14	0	0	22	1	0
Bat associated densovirus	22	0	0	12	0	0	20	0	0	14	0	0	22	1	0
Bathycoccus sp. RCC1105 virus BpV	22	0	0	12	0	0	20	1	0	14	0	0	22	0	0
Bathymodiolus septemdierum thioautotrophic gill symbiont	22	1	0	12	1	0	20	0	0	14	3	0	22	0	0
Bathymodiolus thermophilus thioautotrophic gill symbiont	22	1	0	12	2	0	20	2	0	14	0	0	22	2	0
Bdellovibrio bacteriovorus	22	0	0	12	0	0	20	0	0	14	0	0	22	1	0
Bdellovibrio reynosensis	22	1	0	12	0	0	20	1	0	14	0	0	22	0	0
Bdellovibrio sp. 22V	22	2	0	12	0	0	20	3	0	14	1	0	22	1	0
Bdellovibrio sp. KM01	22	0	0	12	0	0	20	2	0	14	1	0	22	4	0
Bdellovibrio sp. NC01	22	2	0	12	0	0	20	0	0	14	0	0	22	1	0
Bdellovibrio sp. SKB1291214	22	0	0	12	0	0	20	1	0	14	0	0	22	0	0
Bdellovibrio sp. ZAP7	22	2	0	12	0	0	20	3	0	14	0	0	22	4	0
Beggiatoa leptomitoformis	22	0	0	12	0	0	20	0	0	14	1	0	22	1	0
Beijerinckia indica	22	1	0	12	0	0	20	2	0	14	1	0	22	2	0
Belliella baltica	22	1	0	12	0	0	20	2	0	14	1	0	22	1	0
Beograduvirus Xaf18	22	0	0	12	1	0	20	0	0	14	0	0	22	0	0
Bergeyella cardium	22	9	2	12	5	0	20	7	3	14	7	0	22	11	0
Bermanella marisrubri	22	2	0	12	1	0	20	1	0	14	0	0	22	2	0
Bernardetia litoralis	22	4	0	12	1	0	20	5	0	14	2	0	22	5	0
Berryella intestinalis	22	1	0	12	1	0	20	1	0	14	0	0	22	1	0
Berryella wangjianweii	22	0	0	12	2	0	20	2	0	14	1	0	22	0	0
Bertelyvirus SC	22	0	0	12	1	0	20	0	0	14	0	0	22	0	0
Beshanovirus aquicola	22	0	0	12	0	0	20	0	0	14	1	0	22	0	0
Besnoitia besnoiti	22	2	0	12	0	0	20	1	0	14	0	0	22	2	0
Betabaculovirus molatipedis	22	0	0	12	0	0	20	0	0	14	0	0	22	1	0
Betabaculovirus phoperculellae	22	1	0	12	0	0	20	0	0	14	0	0	22	0	0
Betabaculovirus pluxylostellae	22	0	0	12	0	0	20	0	0	14	1	0	22	0	0
Betatorquevirus homini10	22	1	0	12	0	0	20	1	0	14	0	0	22	1	0
Bibersteinia trehalosi	22	8	0	12	6	0	20	5	0	14	6	0	22	5	0
Bifidobacterium actinocoloniiforme	22	3	0	12	1	0	20	1	0	14	1	0	22	0	0
Bifidobacterium adolescentis	22	5	0	12	1	0	20	3	0	14	0	0	22	5	0
Bifidobacterium angulatum	22	2	0	12	0	0	20	1	0	14	1	0	22	1	0
Bifidobacterium animalis	22	2	0	12	0	0	20	1	0	14	0	0	22	2	0
Bifidobacterium asteroides	22	5	0	12	3	0	20	2	0	14	0	0	22	3	0
Bifidobacterium bifidum	22	0	0	12	0	0	20	2	0	14	0	0	22	1	0
Bifidobacterium breve	22	1	0	12	2	0	20	2	0	14	3	0	22	6	0
Bifidobacterium catenulatum	22	5	0	12	3	0	20	4	0	14	7	0	22	4	0
Bifidobacterium choerinum	22	0	0	12	0	0	20	1	0	14	1	0	22	1	0
Bifidobacterium coryneforme	22	0	0	12	1	0	20	1	0	14	0	0	22	1	0
Bifidobacterium dentium	22	5	0	12	6	0	20	7	1	14	5	0	22	7	0
Bifidobacterium eulemuris	22	0	0	12	0	0	20	1	0	14	0	0	22	0	0
Bifidobacterium imperatoris	22	0	0	12	0	0	20	2	0	14	0	0	22	1	0
Bifidobacterium indicum	22	0	0	12	1	0	20	1	0	14	0	0	22	2	0
Bifidobacterium lemurum	22	0	0	12	0	0	20	0	0	14	0	0	22	1	0
Bifidobacterium longum	22	1	0	12	0	0	20	0	0	14	0	0	22	0	0
Bifidobacterium pseudocatenulatum	22	2	0	12	0	0	20	0	0	14	0	0	22	3	0
Bifidobacterium pseudolongum	22	1	0	12	0	0	20	0	0	14	0	0	22	1	0
Bifidobacterium pullorum	22	2	0	12	0	0	20	3	0	14	3	0	22	2	0
Bifidobacterium saguini	22	0	0	12	1	0	20	1	0	14	3	0	22	0	0
Bifidobacterium scardovii	22	2	0	12	0	0	20	1	0	14	0	0	22	1	0
Bifidobacterium sp. ESL0682	22	3	0	12	2	0	20	1	0	14	2	0	22	3	0
Bifidobacterium sp. ESL0690	22	0	0	12	3	0	20	2	0	14	3	0	22	2	0
Bifidobacterium sp. ESL0728	22	1	0	12	0	0	20	2	0	14	1	0	22	2	0
Bifidobacterium sp. ESL0764	22	0	0	12	0	0	20	1	0	14	1	0	22	0	0
Bifidobacterium sp. ESL0769	22	0	0	12	1	0	20	1	0	14	0	0	22	0	0
Bifidobacterium sp. ESL0775	22	1	0	12	5	0	20	2	0	14	3	0	22	2	0
Bifidobacterium sp. ESL0790	22	0	0	12	0	0	20	1	0	14	0	0	22	3	0
Bifidobacterium sp. ESL0798	22	0	0	12	0	0	20	0	0	14	2	0	22	0	0
Bifidobacterium sp. ESL0800	22	0	0	12	0	0	20	3	0	14	0	0	22	2	0
Bifidobacterium subtile	22	1	0	12	0	0	20	1	0	14	0	0	22	4	0
Bifidobacterium thermophilum	22	1	0	12	1	0	20	2	0	14	0	0	22	5	0
Bigelowiella natans	22	1	0	12	0	0	20	0	0	14	2	0	22	0	0
Bingvirus bing	22	0	0	12	0	0	20	0	0	14	1	0	22	0	0
Biomaibacter acetigenes	22	0	0	12	1	0	20	2	0	14	0	0	22	0	0
Bisgaardia hudsonensis	22	5	0	12	5	0	20	3	0	14	4	0	22	3	0
Bizionia sp. M204	22	3	0	12	0	0	20	2	0	14	0	0	22	1	0
Bjornvirus bjorn	22	0	0	12	1	0	20	0	0	14	1	0	22	0	0
Blastochloris tepida	22	0	0	12	0	0	20	1	0	14	0	0	22	0	0
Blastochloris viridis	22	1	0	12	0	0	20	0	0	14	0	0	22	0	0
Blastococcus saxobsidens	22	1	0	12	0	0	20	1	0	14	2	0	22	1	0
Blastococcus sp. PRF04-17	22	2	0	12	0	0	20	1	0	14	0	0	22	0	0
Blastomonas fulva	22	6	0	12	1	0	20	4	0	14	4	0	22	5	0
Blastomonas sp.	22	3	0	12	4	0	20	3	0	14	2	0	22	4	0
Blastomonas sp. RAC04	22	0	0	12	1	0	20	2	0	14	2	0	22	2	0
Blastopirellula sp. J2-11	22	0	0	12	1	0	20	1	0	14	0	0	22	1	0
Blattabacterium clevelandi	22	0	0	12	1	0	20	0	0	14	0	0	22	0	0
Blattabacterium cuenoti	22	4	0	12	0	0	20	2	0	14	0	0	22	7	0
Blattabacterium punctulatus	22	1	0	12	0	0	20	2	0	14	1	0	22	1	0
Blattabacterium sp. (Blaberus giganteus)	22	1	0	12	1	0	20	0	0	14	2	0	22	0	0
Blattabacterium sp. (Blattella germanica)	22	2	0	12	0	0	20	0	0	14	2	0	22	0	0
Blattabacterium sp. (Cryptocercus kyebangensis)	22	0	0	12	1	0	20	1	0	14	0	0	22	0	0
Blattabacterium sp. (Mastotermes darwiniensis)	22	0	0	12	1	0	20	0	0	14	0	0	22	0	0
Blattabacterium sp. DPU	22	0	0	12	1	0	20	2	0	14	0	0	22	0	0
Blautia argi	22	2	0	12	4	0	20	3	0	14	4	0	22	3	0
Blautia hansenii	22	6	0	12	3	0	20	4	0	14	3	0	22	2	0
Blautia liquoris	22	7	0	12	3	0	20	2	0	14	2	0	22	3	0
Blautia obeum	22	2	0	12	0	0	20	0	0	14	0	0	22	1	0
Blautia producta	22	5	0	12	4	0	20	4	0	14	5	0	22	3	0
Blautia pseudococcoides	22	1	0	12	3	0	20	2	0	14	1	0	22	4	0
Blautia sp. NBRC 113351	22	3	0	12	3	0	20	2	0	14	3	0	22	3	0
Blautia sp. SC05B48	22	4	0	12	1	0	20	2	0	14	2	0	22	0	0
Blautia wexlerae	22	4	0	12	3	0	20	2	0	14	2	0	22	3	0
Blochmannia endosymbiont of Camponotus (Colobopsis) obliquus	22	0	0	12	1	0	20	0	0	14	0	0	22	0	0
Blochmannia endosymbiont of Camponotus modoc	22	1	0	12	0	0	20	1	0	14	1	0	22	0	0
Blochmannia endosymbiont of Camponotus nipponensis	22	1	0	12	0	0	20	0	0	14	0	0	22	0	0
Blochmannia endosymbiont of Camponotus sp.	22	1	0	12	0	0	20	0	0	14	0	0	22	0	0
Blochmannia endosymbiont of Camponotus sp. C-003	22	1	0	12	0	0	20	0	0	14	0	0	22	0	0
Blochmannia endosymbiont of Colobopsis nipponica	22	0	0	12	1	0	20	1	0	14	1	0	22	1	0
Blochmannia endosymbiont of Polyrhachis (Hedomyrma) turneri	22	0	0	12	1	0	20	1	0	14	0	0	22	0	0
Bodo saltans virus	22	0	0	12	1	0	20	0	0	14	0	0	22	0	0
Bohxovirus oralis	22	2	0	12	3	0	20	1	0	14	3	0	22	2	0
Bombilactobacillus bombi	22	1	0	12	0	0	20	0	0	14	0	0	22	1	0
Bombilactobacillus folatiphilus	22	0	0	12	1	0	20	1	0	14	0	0	22	1	0
Bombilactobacillus thymidiniphilus	22	0	0	12	1	0	20	0	0	14	1	0	22	1	0
Bonaevitaevirus bonaevitae	22	0	0	12	0	0	20	0	0	14	0	0	22	1	0
Bordetella hinzii	22	1	0	12	0	0	20	0	0	14	0	0	22	0	0
Bordetella pertussis	22	1	0	12	0	0	20	0	0	14	0	0	22	0	0
Bordetella sp. N	22	1	0	12	0	0	20	0	0	14	0	0	22	0	0
Borrelia anserina	22	0	0	12	0	0	20	0	0	14	0	0	22	1	0
Borrelia coriaceae	22	2	0	12	2	0	20	1	0	14	1	0	22	1	0
Borrelia crocidurae	22	1	0	12	0	0	20	2	0	14	1	0	22	0	0
Borrelia hermsii	22	0	0	12	0	0	20	1	0	14	1	0	22	1	0
Borrelia miyamotoi	22	0	0	12	1	0	20	1	0	14	0	0	22	1	0
Borrelia parkeri	22	0	0	12	0	0	20	1	0	14	0	0	22	0	0
Borrelia sp. A-FGy1	22	1	0	12	0	0	20	1	0	14	0	0	22	0	0
Borrelia sp. BU AG58	22	2	0	12	2	0	20	1	0	14	2	0	22	0	0
Borrelia sp. HM	22	0	0	12	1	0	20	0	0	14	0	0	22	0	0
Borrelia sp. P9F1	22	0	0	12	0	0	20	0	0	14	1	0	22	0	0
Borrelia sp. RT5S	22	0	0	12	0	0	20	0	0	14	0	0	22	1	0
Borrelia turcica	22	0	0	12	1	0	20	0	0	14	0	0	22	0	0
Borrelia venezuelensis	22	0	0	12	1	0	20	2	0	14	0	0	22	0	0
Borreliella afzelii	22	0	0	12	0	0	20	1	0	14	0	0	22	0	0
Borreliella americana	22	0	0	12	1	0	20	0	0	14	0	0	22	0	0
Borreliella bavariensis	22	1	0	12	1	0	20	2	0	14	0	0	22	0	0
Borreliella californiensis	22	0	0	12	0	0	20	0	0	14	1	0	22	1	0
Borreliella finlandensis	22	0	0	12	0	0	20	0	0	14	0	0	22	1	0
Borreliella garinii	22	1	0	12	1	0	20	0	0	14	0	0	22	0	0
Borreliella tanukii	22	0	0	12	1	0	20	0	0	14	0	0	22	0	0
Borreliella turdi	22	1	0	12	1	0	20	0	0	14	1	0	22	0	0
Borreliella valaisiana	22	0	0	12	1	0	20	0	0	14	0	0	22	0	0
Borreliella yangtzensis	22	0	0	12	0	0	20	0	0	14	1	0	22	0	0
Bosea sp. ANAM02	22	2	0	12	1	0	20	0	0	14	0	0	22	0	0
Bosea sp. AS-1	22	0	0	12	1	0	20	0	0	14	0	0	22	0	0
Bosea sp. RAC05	22	2	0	12	0	0	20	4	0	14	0	0	22	4	0
Botrimarina mediterranea	22	1	0	12	0	0	20	0	0	14	0	0	22	1	0
Botrytis cinerea	22	0	0	12	0	0	20	1	0	14	0	0	22	1	0
Boudabousia tangfeifanii	22	5	0	12	1	0	20	1	0	14	0	0	22	2	0
Brachybacterium avium	22	0	0	12	0	0	20	2	0	14	0	0	22	3	0
Brachybacterium faecium	22	2	0	12	0	0	20	2	0	14	0	0	22	1	0
Brachybacterium ginsengisoli	22	2	0	12	0	0	20	2	0	14	0	0	22	5	0
Brachybacterium halotolerans	22	0	0	12	0	0	20	0	0	14	0	0	22	2	0
Brachybacterium huguangmaarense	22	0	0	12	0	0	20	1	0	14	0	0	22	3	0
Brachybacterium kimchii	22	1	0	12	0	0	20	0	0	14	0	0	22	1	0
Brachybacterium saurashtrense	22	1	0	12	0	0	20	4	0	14	1	0	22	2	0
Brachybacterium sp. GU-2	22	0	0	12	0	0	20	1	0	14	0	0	22	2	0
Brachybacterium sp. NBEC-018	22	0	0	12	0	0	20	1	0	14	0	0	22	0	0
Brachybacterium sp. P6-10-X1	22	0	0	12	0	0	20	5	0	14	1	0	22	1	0
Brachybacterium sp. SGAir0954	22	1	0	12	4	0	20	1	0	14	2	0	22	3	0
Brachybacterium sp. Z12	22	1	0	12	0	0	20	0	0	14	0	0	22	0	0
Brachybacterium vulturis	22	1	0	12	0	0	20	1	0	14	0	0	22	3	0
Brachyspira hampsonii	22	0	0	12	0	0	20	0	0	14	2	0	22	0	0
Brachyspira hyodysenteriae	22	2	0	12	1	0	20	2	0	14	0	0	22	2	0
Brachyspira intermedia	22	0	0	12	1	0	20	2	0	14	0	0	22	0	0
Brachyspira murdochii	22	1	0	12	1	0	20	2	0	14	4	0	22	4	0
Brachyspira pilosicoli	22	6	0	12	2	0	20	1	0	14	3	0	22	2	0
Bradymonas sediminis	22	2	0	12	0	0	20	4	0	14	1	0	22	3	0
Bradyrhizobium australafricanum	22	0	0	12	0	0	20	1	0	14	0	0	22	1	0
Bradyrhizobium barranii	22	0	0	12	1	0	20	0	0	14	0	0	22	0	0
Bradyrhizobium brasilense	22	1	0	12	1	0	20	1	0	14	1	0	22	1	0
Bradyrhizobium commune	22	1	0	12	0	0	20	0	0	14	0	0	22	1	0
Bradyrhizobium cosmicum	22	1	0	12	0	0	20	2	0	14	0	0	22	1	0
Bradyrhizobium daqingense	22	0	0	12	1	0	20	0	0	14	0	0	22	1	0
Bradyrhizobium guangdongense	22	2	0	12	1	0	20	0	0	14	0	0	22	0	0
Bradyrhizobium guangxiense	22	0	0	12	0	0	20	0	0	14	0	0	22	2	0
Bradyrhizobium japonicum	22	1	0	12	0	0	20	1	0	14	0	0	22	1	0
Bradyrhizobium ottawaense	22	0	0	12	0	0	20	0	0	14	0	0	22	1	0
Bradyrhizobium pachyrhizi	22	1	0	12	0	0	20	1	0	14	1	0	22	0	0
Bradyrhizobium quebecense	22	0	0	12	0	0	20	1	0	14	0	0	22	1	0
Bradyrhizobium septentrionale	22	1	0	12	0	0	20	0	0	14	0	0	22	0	0
Bradyrhizobium sp.	22	0	0	12	1	0	20	2	0	14	0	0	22	2	0
Bradyrhizobium sp. 1(2017)	22	1	0	12	0	0	20	0	0	14	0	0	22	0	0
Bradyrhizobium sp. 131	22	0	0	12	1	0	20	0	0	14	1	0	22	1	0
Bradyrhizobium sp. 155	22	0	0	12	1	0	20	0	0	14	0	0	22	0	0
Bradyrhizobium sp. 172	22	1	0	12	1	0	20	0	0	14	2	0	22	1	0
Bradyrhizobium sp. 186	22	0	0	12	0	0	20	1	0	14	0	0	22	0	0
Bradyrhizobium sp. 191	22	0	0	12	1	0	20	0	0	14	0	0	22	0	0
Bradyrhizobium sp. 192	22	2	0	12	0	0	20	1	0	14	1	0	22	3	0
Bradyrhizobium sp. 195	22	0	0	12	0	0	20	1	0	14	0	0	22	0	0
Bradyrhizobium sp. 4	22	0	0	12	0	0	20	2	0	14	0	0	22	0	0
Bradyrhizobium sp. 41S5	22	0	0	12	1	0	20	0	0	14	0	0	22	0	0
Bradyrhizobium sp. 6(2017)	22	1	0	12	0	0	20	0	0	14	0	0	22	1	0
Bradyrhizobium sp. 62B	22	2	0	12	0	0	20	3	0	14	0	0	22	4	0
Bradyrhizobium sp. C-145	22	1	0	12	0	0	20	0	0	14	0	0	22	2	0
Bradyrhizobium sp. CB1717	22	1	0	12	0	0	20	2	0	14	0	0	22	5	0
Bradyrhizobium sp. CB2312	22	1	0	12	0	0	20	0	0	14	0	0	22	1	0
Bradyrhizobium sp. CB3035	22	1	0	12	0	0	20	2	0	14	0	0	22	2	0
Bradyrhizobium sp. CB3481	22	1	0	12	0	0	20	0	0	14	0	0	22	1	0
Bradyrhizobium sp. CCBAU 21365	22	0	0	12	1	0	20	0	0	14	0	0	22	0	0
Bradyrhizobium sp. CCBAU 51753	22	1	0	12	0	0	20	0	0	14	0	0	22	0	0
Bradyrhizobium sp. CCBAU 53338	22	0	0	12	0	0	20	2	0	14	1	0	22	0	0
Bradyrhizobium sp. CCBAU 53340	22	0	0	12	0	0	20	0	0	14	0	0	22	1	0
Bradyrhizobium sp. CCGE-LA001	22	0	0	12	0	0	20	0	0	14	1	0	22	1	0
Bradyrhizobium sp. CCGUVB1N3	22	0	0	12	1	0	20	2	0	14	0	0	22	1	0
Bradyrhizobium sp. CCGUVB23	22	1	0	12	0	0	20	0	0	14	1	0	22	1	0
Bradyrhizobium sp. CIAT3101	22	2	0	12	0	0	20	0	0	14	0	0	22	1	0
Bradyrhizobium sp. CW1	22	0	0	12	0	0	20	0	0	14	1	0	22	0	0
Bradyrhizobium sp. I71	22	1	0	12	0	0	20	1	0	14	0	0	22	1	0
Bradyrhizobium sp. LCT2	22	0	0	12	0	0	20	0	0	14	0	0	22	1	0
Bradyrhizobium sp. NC92	22	0	0	12	0	0	20	1	0	14	1	0	22	0	0
Bradyrhizobium sp. NP1	22	0	0	12	0	0	20	1	0	14	0	0	22	0	0
Bradyrhizobium sp. S12-14-2	22	0	0	12	0	0	20	0	0	14	0	0	22	1	0
Bradyrhizobium sp. SEMIA	22	0	0	12	2	0	20	1	0	14	2	0	22	1	0
Bradyrhizobium sp. UASWS1016	22	2	0	12	0	0	20	2	0	14	0	0	22	1	0
Bradyrhizobium sp. WBAH41	22	0	0	12	0	0	20	0	0	14	1	0	22	0	0
Bradyrhizobium xenonodulans	22	1	0	12	0	0	20	0	0	14	0	0	22	1	0
Bradyrhizobium zhanjiangense	22	0	0	12	0	0	20	2	0	14	0	0	22	2	0
Brasilonema sennae	22	4	0	12	1	0	20	0	0	14	1	0	22	1	0
Bremerella sp. P1	22	0	0	12	0	0	20	3	0	14	0	0	22	3	0
Bremerella volcania	22	2	0	12	0	0	20	3	0	14	1	0	22	2	0
Brenneria izadpanahii	22	0	0	12	0	0	20	0	0	14	0	0	22	1	0
Brenneria rubrifaciens	22	0	0	12	0	0	20	0	0	14	1	0	22	1	0
Brettanomyces bruxellensis	22	2	0	12	1	0	20	2	0	14	1	0	22	2	0
Brettanomyces nanus	22	2	0	12	2	0	20	1	0	14	2	0	22	1	0
Brevefilum fermentans	22	2	0	12	1	0	20	0	0	14	2	0	22	1	0
Brevibacillus agri	22	0	0	12	1	0	20	1	0	14	1	0	22	2	0
Brevibacillus borstelensis	22	1	0	12	1	0	20	0	0	14	1	0	22	3	0
Brevibacillus brevis	22	2	0	12	0	0	20	0	0	14	1	0	22	3	0
Brevibacillus choshinensis	22	0	0	12	0	0	20	1	0	14	0	0	22	1	0
Brevibacillus composti	22	2	0	12	1	0	20	1	0	14	0	0	22	2	0
Brevibacillus formosus	22	0	0	12	0	0	20	0	0	14	1	0	22	0	0
Brevibacillus humidisoli	22	1	0	12	1	0	20	0	0	14	1	0	22	0	0
Brevibacillus laterosporus	22	4	0	12	3	0	20	3	0	14	1	0	22	4	0
Brevibacillus marinus	22	0	0	12	2	0	20	0	0	14	1	0	22	1	0
Brevibacillus parabrevis	22	1	0	12	0	0	20	1	0	14	0	0	22	0	0
Brevibacillus sp. 7WMA2	22	0	0	12	0	0	20	0	0	14	1	0	22	0	0
Brevibacillus sp. BB3-R1	22	1	0	12	2	0	20	0	0	14	1	0	22	1	0
Brevibacillus sp. DP1.3A	22	0	0	12	1	0	20	0	0	14	1	0	22	1	0
Brevibacillus sp. HD3.3A	22	0	0	12	0	0	20	0	0	14	1	0	22	1	0
Brevibacillus sp. JNUCC-41	22	2	0	12	0	0	20	0	0	14	0	0	22	0	0
Brevibacillus sp. WF146	22	0	0	12	0	0	20	1	0	14	0	0	22	0	0
Brevibacterium atlanticum	22	0	0	12	0	0	20	1	0	14	0	0	22	0	0
Brevibacterium aurantiacum	22	1	0	12	0	0	20	3	0	14	0	0	22	1	0
Brevibacterium limosum	22	0	0	12	0	0	20	0	0	14	0	0	22	2	0
Brevibacterium linens	22	0	0	12	1	0	20	0	0	14	0	0	22	0	0
Brevibacterium luteolum	22	1	0	12	0	0	20	1	0	14	0	0	22	2	0
Brevibacterium oceani	22	2	0	12	0	0	20	1	0	14	0	0	22	1	0
Brevibacterium pigmentatum	22	0	0	12	0	0	20	0	0	14	0	0	22	1	0
Brevibacterium sandarakinum	22	3	0	12	0	0	20	2	0	14	0	0	22	1	0
Brevibacterium siliguriense	22	1	0	12	0	0	20	0	0	14	0	0	22	2	0
Brevibacterium sp. BDJS002	22	0	0	12	0	0	20	0	0	14	0	0	22	1	0
Brevibacterium sp. CS2	22	3	0	12	0	0	20	4	0	14	1	0	22	2	0
Brevibacterium sp. JSBI002	22	1	0	12	0	0	20	2	0	14	2	0	22	1	0
Brevibacterium sp. SMBL_HHYL_HB1	22	1	0	12	0	0	20	1	0	14	1	0	22	2	0
Brevibacterium spongiae	22	1	0	12	0	0	20	1	0	14	0	0	22	3	0
Brevibacterium zhoupengii	22	1	0	12	0	0	20	0	0	14	0	0	22	1	0
Brevirhabdus pacifica	22	1	0	12	0	0	20	1	0	14	1	0	22	0	0
Brevundimonas albigilva	22	3	0	12	1	0	20	1	0	14	1	0	22	1	0
Brevundimonas diminuta	22	5	0	12	2	0	20	2	0	14	2	0	22	2	0
Brevundimonas fontaquae	22	8	1	12	6	0	20	9	0	14	7	0	22	11	1
Brevundimonas goettingensis	22	2	0	12	1	0	20	0	0	14	1	0	22	2	0
Brevundimonas mediterranea	22	2	0	12	3	0	20	1	0	14	2	0	22	4	0
Brevundimonas naejangsanensis	22	2	0	12	1	0	20	0	0	14	2	0	22	0	0
Brevundimonas nasdae	22	3	0	12	1	0	20	3	0	14	2	0	22	3	0
Brevundimonas pondensis	22	2	0	12	1	0	20	1	0	14	2	0	22	2	0
Brevundimonas sp.	22	2	0	12	3	0	20	1	0	14	2	0	22	0	0
Brevundimonas sp. 'scallop'	22	7	0	12	3	0	20	8	0	14	5	0	22	7	0
Brevundimonas sp. 2003-09-23	22	1	0	12	1	0	20	2	0	14	1	0	22	1	0
Brevundimonas sp. BT-123	22	7	0	12	2	0	20	11	0	14	6	0	22	8	0
Brevundimonas sp. Bb-A	22	5	0	12	5	0	20	7	0	14	5	0	22	2	0
Brevundimonas sp. C43	22	6	0	12	4	0	20	9	0	14	7	0	22	7	0
Brevundimonas sp. DS20	22	5	0	12	5	0	20	4	0	14	2	0	22	3	0
Brevundimonas sp. GW460-12-10-14-LB2	22	6	0	12	4	0	20	4	0	14	5	0	22	5	0
Brevundimonas sp. LM2	22	6	0	12	3	0	20	8	0	14	5	0	22	9	0
Brevundimonas sp. M20	22	4	1	12	3	0	20	6	0	14	3	0	22	8	0
Brevundimonas sp. MF30-B	22	0	0	12	0	0	20	2	0	14	0	0	22	2	0
Brevundimonas sp. NIBR10	22	0	0	12	0	0	20	0	0	14	1	0	22	0	0
Brevundimonas sp. NIBR11	22	2	0	12	2	0	20	2	0	14	1	0	22	3	0
Brevundimonas sp. PAMC22021	22	4	0	12	2	0	20	1	0	14	2	0	22	2	0
Brevundimonas sp. SGAir0440	22	6	0	12	4	0	20	5	0	14	5	0	22	4	0
Brevundimonas sp. SL130	22	4	0	12	3	0	20	3	0	14	2	0	22	3	0
Brevundimonas subvibrioides	22	7	0	12	3	0	20	5	0	14	1	0	22	3	0
Brevundimonas vancanneytii	22	2	0	12	1	0	20	0	0	14	1	0	22	1	0
Brevundimonas vesicularis	22	9	1	12	5	0	20	8	0	14	5	0	22	9	0
Brevundimonas vitisensis	22	4	0	12	1	0	20	2	0	14	2	0	22	3	0
Breznakiella homolactica	22	1	0	12	2	0	20	4	0	14	3	0	22	0	0
Bridgettevirus bridgette	22	1	0	12	0	0	20	0	0	14	0	0	22	1	0
Bridgettevirus constance	22	0	0	12	0	0	20	0	0	14	1	0	22	0	0
Bristolvirus rhodeisland	22	0	0	12	0	0	20	0	0	14	1	0	22	0	0
Britbratvirus britbrat	22	0	0	12	0	0	20	0	0	14	2	0	22	0	0
Brochothrix phage NF5	22	0	0	12	0	0	20	1	0	14	0	0	22	0	0
Brochothrix thermosphacta	22	5	0	12	0	0	20	4	0	14	0	0	22	4	0
Brooklawnia sp. SH051	22	3	0	12	0	0	20	1	0	14	1	0	22	5	0
Brucella abortus	22	0	0	12	1	0	20	1	0	14	0	0	22	0	0
Brucella anthropi	22	1	0	12	0	0	20	4	0	14	1	0	22	2	0
Brucella inopinata	22	0	0	12	0	0	20	0	0	14	0	0	22	1	0
Brucella melitensis	22	0	0	12	1	0	20	1	0	14	1	0	22	1	0
Brucella microti	22	0	0	12	1	0	20	0	0	14	0	0	22	0	0
Brucella pituitosa	22	0	0	12	0	0	20	0	0	14	0	0	22	2	0
Brucella pseudogrignonensis	22	0	0	12	0	0	20	1	0	14	0	0	22	1	0
Brucella sp. 09RB8471	22	0	0	12	1	0	20	0	0	14	1	0	22	0	0
Brucella sp. 09RB8910	22	0	0	12	2	0	20	1	0	14	0	0	22	0	0
Brucella sp. 10RB9215	22	1	0	12	0	0	20	3	0	14	0	0	22	2	0
Brucella sp. 2280	22	0	0	12	1	0	20	2	0	14	1	0	22	1	0
Brucella sp. 2716	22	0	0	12	0	0	20	1	0	14	0	0	22	1	0
Brucella sp. 458	22	0	0	12	1	0	20	1	0	14	1	0	22	0	0
Brucella sp. 6810	22	0	0	12	0	0	20	1	0	14	1	0	22	1	0
Brucella sp. BO2	22	0	0	12	0	0	20	1	0	14	1	0	22	0	0
Brucella sp. BO3	22	1	0	12	2	0	20	0	0	14	1	0	22	1	0
Brucella sp. HL-2	22	1	0	12	1	0	20	1	0	14	0	0	22	0	0
Brucella sp. JSBI001	22	1	0	12	0	0	20	1	0	14	1	0	22	1	0
Brucella sp. MAB-22	22	0	0	12	1	0	20	0	0	14	1	0	22	0	0
Brucella sp. NM4	22	1	0	12	0	0	20	0	0	14	1	0	22	0	0
Brucella sp. bbatCR03	22	0	0	12	1	0	20	0	0	14	0	0	22	0	0
Brucella suis	22	0	0	12	0	0	20	1	0	14	0	0	22	0	0
Brucepastera parasyntrophica	22	1	0	12	2	0	20	2	0	14	0	0	22	3	0
Brussowvirus ALQ132	22	0	0	12	0	0	20	0	0	14	1	0	22	0	0
Brussowvirus bvO1205	22	0	0	12	1	0	20	0	0	14	1	0	22	0	0
Bruynoghevirus LUZ24	22	0	0	12	1	0	20	0	0	14	0	0	22	0	0
Bruynoghevirus PaP4	22	0	0	12	1	0	20	0	0	14	0	0	22	0	0
Buchavirus copri	22	0	0	12	1	0	20	0	0	14	0	0	22	0	0
Buchavirus hominis	22	0	0	12	1	0	20	0	0	14	0	0	22	0	0
Buchavirus intestinalis	22	0	0	12	0	0	20	0	0	14	1	0	22	0	0
Buchnera aphidicola	22	0	0	12	0	0	20	1	0	14	0	0	22	0	0
Buhlduvirus animalis	22	0	0	12	1	0	20	0	0	14	0	0	22	0	0
Bulleidia sp. zg-1006	22	8	1	12	5	0	20	13	2	14	5	0	22	10	0
Burkholderia humptydooensis	22	0	0	12	2	0	20	0	0	14	1	0	22	0	0
Burkholderia phage BcepGomr	22	0	0	12	1	0	20	1	0	14	0	0	22	0	0
Burkholderia phage BgManors32	22	0	0	12	1	0	20	0	0	14	0	0	22	0	0
Burkholderia sp. B21-005	22	2	0	12	0	0	20	2	0	14	0	0	22	1	0
Burkholderia sp. EMB26	22	1	0	12	0	0	20	0	0	14	0	0	22	0	0
Burkholderia sp. HI4860	22	1	0	12	0	0	20	3	0	14	0	0	22	2	0
Burrovirus araxxi	22	0	0	12	0	0	20	0	0	14	1	0	22	0	0
Burrovirus arete	22	0	0	12	0	0	20	0	0	14	1	0	22	0	0
Burzaovirus coli	22	0	0	12	2	0	20	0	0	14	0	0	22	0	0
Burzaovirus faecalis	22	0	0	12	1	0	20	0	0	14	0	0	22	0	0
Burzaovirus intestinihominis	22	0	0	12	1	0	20	0	0	14	0	0	22	0	0
Buttiauxella agrestis	22	0	0	12	3	0	20	1	0	14	3	0	22	2	0
Buttiauxella ferragutiae	22	3	0	12	1	0	20	1	0	14	2	0	22	0	0
Buttiauxella sp. 3AFRM03	22	0	0	12	0	0	20	0	0	14	0	0	22	2	0
Buttiauxella sp. R73	22	1	0	12	2	0	20	1	0	14	4	0	22	1	0
Buttiauxella sp. WJP83	22	1	0	12	1	0	20	0	0	14	0	0	22	2	0
Butyricimonas faecalis	22	6	1	12	4	0	20	5	0	14	4	0	22	4	0
Butyricimonas virosa	22	4	0	12	2	0	20	6	0	14	3	0	22	5	0
Butyrivibrio crossotus	22	5	0	12	4	0	20	3	1	14	3	0	22	4	0
Butyrivibrio fibrisolvens	22	6	0	12	4	0	20	5	0	14	4	0	22	4	0
Butyrivibrio hungatei	22	2	0	12	2	0	20	3	0	14	4	0	22	3	0
Butyrivibrio proteoclasticus	22	3	0	12	4	0	20	1	0	14	2	0	22	2	0
Bythopirellula goksoeyrii	22	0	0	12	1	0	20	2	0	14	0	0	22	2	0
Cacepaovirus simiae	22	1	0	12	2	0	20	0	0	14	1	0	22	0	0
Caelumvirus alvy	22	0	0	12	0	0	20	0	0	14	1	0	22	0	0
Caenibius sp. WL	22	0	0	12	0	0	20	0	0	14	1	0	22	0	0
Caenibius tardaugens	22	2	0	12	0	0	20	0	0	14	1	0	22	2	0
Caldalkalibacillus thermarum	22	2	0	12	0	0	20	1	0	14	1	0	22	0	0
Caldanaerobacter subterraneus	22	3	0	12	2	0	20	5	0	14	2	0	22	5	0
Caldibacillus thermoamylovorans	22	2	0	12	5	0	20	2	0	14	3	0	22	5	0
Caldicellulosiruptor acetigenus	22	5	0	12	7	0	20	10	0	14	8	0	22	9	0
Caldicellulosiruptor bescii	22	1	0	12	0	0	20	1	0	14	1	0	22	1	0
Caldicellulosiruptor changbaiensis	22	1	0	12	0	0	20	2	0	14	1	0	22	4	0
Caldicellulosiruptor diazotrophicus	22	3	0	12	2	0	20	3	0	14	1	0	22	3	0
Caldicellulosiruptor hydrothermalis	22	3	0	12	1	0	20	3	0	14	3	0	22	2	0
Caldicellulosiruptor kronotskyensis	22	3	0	12	1	0	20	3	0	14	4	0	22	4	0
Caldicellulosiruptor morganii	22	1	0	12	2	0	20	2	0	14	2	0	22	3	0
Caldicellulosiruptor naganoensis	22	3	0	12	1	0	20	0	0	14	2	0	22	1	0
Caldicellulosiruptor obsidiansis	22	1	0	12	2	0	20	1	0	14	3	0	22	3	0
Caldicellulosiruptor owensensis	22	0	0	12	1	0	20	3	0	14	1	0	22	2	0
Caldicellulosiruptor saccharolyticus	22	0	0	12	0	0	20	1	0	14	2	0	22	1	0
Caldicellulosiruptor sp. DIB 104C	22	0	0	12	1	0	20	0	0	14	0	0	22	1	0
Caldichromatium japonicum	22	0	0	12	1	0	20	0	0	14	1	0	22	0	0
Caldilinea aerophila	22	0	0	12	0	0	20	0	0	14	0	0	22	2	0
Caldimicrobium thiodismutans	22	0	0	12	0	0	20	0	0	14	2	0	22	1	0
Caldinitratiruptor microaerophilus	22	0	0	12	0	0	20	0	0	14	1	0	22	0	0
Caldisericum exile	22	1	0	12	4	0	20	1	0	14	4	0	22	1	0
Caldisphaera lagunensis	22	0	0	12	0	0	20	1	0	14	0	0	22	0	0
Calditerrivibrio nitroreducens	22	1	0	12	1	0	20	0	0	14	3	0	22	2	0
Caldithrix abyssi	22	1	0	12	0	0	20	3	0	14	1	0	22	1	0
Caloramator sp. Dgby_cultured_2	22	2	0	12	4	0	20	1	0	14	1	0	22	2	0
Caloramator sp. E03	22	2	0	12	3	0	20	3	0	14	3	0	22	2	0
Caloramator sp. mosi_1	22	2	0	12	3	0	20	3	0	14	3	0	22	4	0
Caloranaerobacter azorensis	22	2	0	12	3	0	20	2	0	14	1	0	22	2	0
Calothrix brevissima	22	1	0	12	0	0	20	0	0	14	0	0	22	0	0
Calothrix parasitica	22	2	0	12	0	0	20	0	0	14	0	0	22	0	0
Calothrix sp. 336/3	22	3	0	12	1	0	20	1	0	14	2	0	22	3	0
Calothrix sp. NIES-2098	22	1	0	12	0	0	20	0	0	14	0	0	22	0	0
Calothrix sp. NIES-2100	22	2	0	12	2	0	20	1	0	14	3	0	22	2	0
Calothrix sp. NIES-3974	22	1	0	12	1	0	20	4	0	14	3	0	22	3	0
Calothrix sp. PCC 6303	22	1	0	12	2	0	20	1	0	14	1	0	22	3	0
Calothrix sp. PCC 7507	22	0	0	12	1	0	20	0	0	14	1	0	22	0	0
Caminibacter mediatlanticus	22	1	0	12	1	0	20	1	0	14	2	0	22	0	0
Caminibacter pacificus	22	1	0	12	0	0	20	1	0	14	1	0	22	0	0
Caminicella sporogenes	22	2	0	12	4	0	20	2	0	14	3	0	22	3	0
Campylobacter armoricus	22	0	0	12	0	0	20	2	0	14	0	0	22	3	0
Campylobacter avium	22	3	0	12	3	0	20	3	0	14	3	0	22	4	0
Campylobacter blaseri	22	2	0	12	3	0	20	2	0	14	0	0	22	1	0
Campylobacter canadensis	22	1	0	12	1	0	20	1	0	14	1	0	22	1	0
Campylobacter coli	22	1	0	12	3	0	20	3	0	14	3	0	22	3	0
Campylobacter concisus	22	20	19	12	10	9	20	16	14	14	11	7	22	19	15
Campylobacter corcagiensis	22	1	0	12	2	0	20	1	0	14	2	0	22	2	0
Campylobacter cuniculorum	22	1	0	12	2	0	20	2	0	14	2	0	22	1	0
Campylobacter curvus	22	10	1	12	6	1	20	8	2	14	4	0	22	12	1
Campylobacter fetus	22	4	0	12	3	0	20	1	0	14	3	0	22	2	0
Campylobacter geochelonis	22	3	0	12	3	0	20	4	0	14	2	0	22	3	0
Campylobacter gracilis	22	12	3	12	6	2	20	12	3	14	7	2	22	11	6
Campylobacter helveticus	22	3	0	12	1	0	20	1	0	14	2	0	22	0	0
Campylobacter hepaticus	22	2	0	12	2	0	20	4	0	14	4	1	22	2	0
Campylobacter hominis	22	4	0	12	3	0	20	5	0	14	4	0	22	4	0
Campylobacter hyointestinalis	22	4	0	12	3	0	20	3	0	14	3	0	22	4	0
Campylobacter iguaniorum	22	2	0	12	3	0	20	3	0	14	2	0	22	3	0
Campylobacter insulaenigrae	22	2	0	12	1	0	20	2	0	14	0	0	22	3	0
Campylobacter jejuni	22	2	0	12	3	0	20	3	0	14	2	0	22	3	0
Campylobacter lanienae	22	3	0	12	3	0	20	1	0	14	3	0	22	4	0
Campylobacter lari	22	3	0	12	3	0	20	3	0	14	3	0	22	1	0
Campylobacter mucosalis	22	6	0	12	3	0	20	2	0	14	5	0	22	4	0
Campylobacter novaezeelandiae	22	2	0	12	2	0	20	0	0	14	2	0	22	1	0
Campylobacter ornithocola	22	0	0	12	0	0	20	1	0	14	1	0	22	2	0
Campylobacter peloridis	22	0	0	12	1	0	20	1	0	14	1	0	22	0	0
Campylobacter pinnipediorum	22	2	0	12	3	0	20	1	0	14	2	0	22	1	0
Campylobacter rectus	22	18	8	12	9	6	20	15	13	14	8	2	22	17	8
Campylobacter showae	22	17	11	12	9	6	20	16	12	14	7	4	22	16	11
Campylobacter sp. 19-13652	22	3	0	12	2	0	20	2	0	14	2	0	22	2	0
Campylobacter sp. 2014D-0216	22	0	0	12	1	0	20	0	0	14	1	0	22	0	0
Campylobacter sp. CCUG 57310	22	6	0	12	4	0	20	5	0	14	4	0	22	4	0
Campylobacter sp. CN_NE2	22	3	0	12	1	0	20	1	0	14	3	0	22	2	0
Campylobacter sp. CS_NA3	22	0	0	12	2	0	20	3	0	14	2	0	22	1	0
Campylobacter sp. RM10537	22	0	0	12	0	0	20	2	0	14	0	0	22	0	0
Campylobacter sp. RM12175	22	0	0	12	0	0	20	1	0	14	0	0	22	1	0
Campylobacter sp. RM12651	22	2	0	12	1	0	20	1	0	14	2	0	22	1	0
Campylobacter sp. RM16187	22	6	0	12	4	1	20	3	0	14	3	0	22	6	0
Campylobacter sp. RM16192	22	3	0	12	4	0	20	3	0	14	3	0	22	6	0
Campylobacter sp. RM16704	22	0	0	12	3	0	20	0	0	14	1	0	22	0	0
Campylobacter sp. RM5004	22	4	0	12	0	0	20	0	0	14	0	0	22	3	0
Campylobacter sp. RM6137	22	1	0	12	1	0	20	1	0	14	2	0	22	1	0
Campylobacter sp. RM6914	22	6	0	12	3	0	20	4	0	14	4	0	22	4	0
Campylobacter sp. RM8964	22	3	0	12	0	0	20	2	0	14	2	0	22	1	0
Campylobacter sp. VBCF_01 NA2	22	3	0	12	3	0	20	2	0	14	3	0	22	2	0
Campylobacter sputorum	22	4	0	12	5	0	20	3	0	14	2	0	22	3	0
Campylobacter subantarcticus	22	0	0	12	1	0	20	1	0	14	0	0	22	2	0
Campylobacter upsaliensis	22	1	0	12	1	0	20	0	0	14	2	0	22	1	0
Campylobacter ureolyticus	22	6	0	12	2	0	20	5	0	14	4	0	22	3	0
Campylobacter volucris	22	1	0	12	2	0	20	0	0	14	2	0	22	0	0
Campylobacter vulpis	22	0	0	12	1	0	20	0	0	14	2	0	22	1	0
Camvirus endor1	22	0	0	12	0	0	20	1	0	14	0	0	22	0	0
Camvirus sitrop	22	0	0	12	0	0	20	0	0	14	1	0	22	1	0
Canarypox virus	22	0	0	12	1	0	20	0	0	14	1	0	22	0	0
Candida albicans	22	2	0	12	1	0	20	5	0	14	3	0	22	3	0
Candida dubliniensis	22	2	0	12	0	0	20	2	0	14	3	0	22	2	0
Candida orthopsilosis	22	1	0	12	1	0	20	0	0	14	2	0	22	2	0
Candidatus Absconditicoccus praedator	22	2	0	12	2	0	20	0	0	14	2	0	22	3	0
Candidatus Aciduliprofundum boonei	22	0	0	12	1	0	20	1	0	14	0	0	22	0	0
Candidatus Amoebophilus asiaticus	22	3	0	12	2	0	20	1	0	14	3	0	22	4	0
Candidatus Annandia pinicola	22	0	0	12	2	0	20	0	0	14	2	0	22	0	0
Candidatus Aquiluna sp. UB-MaderosW2red	22	0	0	12	0	0	20	0	0	14	0	0	22	2	0
Candidatus Arcticimaribacter forsetii	22	5	0	12	0	0	20	4	0	14	0	0	22	3	0
Candidatus Arsenophonus lipoptenae	22	2	0	12	2	0	20	0	0	14	3	0	22	1	0
Candidatus Arthromitus sp. SFB-mouse-NL	22	0	0	12	0	0	20	1	0	14	0	0	22	1	0
Candidatus Arthromitus sp. SFB-rat-Yit	22	1	0	12	2	0	20	2	0	14	2	0	22	1	0
Candidatus Azoamicus ciliaticola	22	1	0	12	1	0	20	0	0	14	1	0	22	1	0
Candidatus Azobacteroides pseudotrichonymphae	22	5	0	12	3	0	20	4	0	14	2	0	22	3	0
Candidatus Babela massiliensis	22	2	0	12	1	0	20	1	0	14	2	0	22	2	0
Candidatus Bandiella numerosa	22	0	0	12	2	0	20	0	0	14	0	0	22	1	0
Candidatus Baumannia cicadellinicola	22	1	0	12	0	0	20	1	0	14	0	0	22	0	0
Candidatus Bipolaricaulis anaerobius	22	1	0	12	1	0	20	1	0	14	1	0	22	2	0
Candidatus Blochmannia herculeanus	22	0	0	12	1	0	20	0	0	14	0	0	22	0	0
Candidatus Blochmannia ocreatus	22	0	0	12	1	0	20	0	0	14	0	0	22	0	0
Candidatus Blochmannia vafer	22	0	0	12	1	0	20	1	0	14	3	0	22	1	0
Candidatus Blochmannia vicinus	22	1	0	12	2	0	20	1	0	14	0	0	22	0	0
Candidatus Borreliella tachyglossi	22	0	0	12	0	0	20	0	0	14	1	0	22	1	0
Candidatus Campylobacter infans	22	1	0	12	4	0	20	2	0	14	1	0	22	2	0
Candidatus Cardinium hertigii	22	3	0	12	1	0	20	1	0	14	2	0	22	2	0
Candidatus Chazhemtobacterium aquaticus	22	0	0	12	0	0	20	1	0	14	0	0	22	0	0
Candidatus Chlamydia sanziniae	22	0	0	12	2	0	20	0	0	14	0	0	22	0	0
Candidatus Chromulinivorax destructor	22	1	0	12	0	0	20	0	0	14	1	0	22	0	0
Candidatus Comchoanobacter bicostacola	22	1	0	12	0	0	20	1	0	14	0	0	22	3	0
Candidatus Contubernalis alkalaceticum	22	1	0	12	2	0	20	2	0	14	0	0	22	1	0
Candidatus Coxiella mudrowiae	22	1	0	12	1	0	20	0	0	14	0	0	22	0	0
Candidatus Cytomitobacter primus	22	4	0	12	1	0	20	1	0	14	2	0	22	2	0
Candidatus Deianiraea vastatrix	22	2	0	12	3	0	20	0	0	14	1	0	22	0	0
Candidatus Desulfofervidus auxilii	22	1	0	12	2	0	20	0	0	14	1	0	22	1	0
Candidatus Desulforudis audaxviator	22	2	0	12	1	0	20	0	0	14	0	0	22	2	0
Candidatus Desulfovibrio trichonymphae	22	0	0	12	1	0	20	1	0	14	2	0	22	1	0
Candidatus Doolittlea endobia	22	1	0	12	0	0	20	0	0	14	1	0	22	1	0
Candidatus Endolissoclinum faulkneri	22	4	0	12	1	0	20	3	0	14	3	0	22	0	0
Candidatus Endomicrobium trichonymphae	22	1	0	12	0	0	20	1	0	14	0	0	22	0	0
Candidatus Endoriftia persephone	22	2	0	12	0	0	20	1	0	14	2	0	22	1	0
Candidatus Enterovibrio luxaltus	22	3	0	12	2	0	20	0	0	14	3	0	22	0	0
Candidatus Erwinia haradaeae	22	3	1	12	0	0	20	2	0	14	0	0	22	1	0
Candidatus Filomicrobium marinum	22	0	0	12	0	0	20	3	0	14	0	0	22	2	0
Candidatus Fonsibacter ubiquis	22	1	0	12	1	0	20	0	0	14	2	0	22	0	0
Candidatus Formimonas warabiya	22	3	0	12	1	0	20	0	0	14	2	0	22	1	0
Candidatus Fukatsuia symbiotica	22	2	0	12	3	0	20	2	0	14	3	0	22	3	0
Candidatus Gromoviella agglomerans	22	1	0	12	3	0	20	3	0	14	2	0	22	0	0
Candidatus Gullanella endobia	22	0	0	12	2	0	20	1	0	14	3	0	22	0	0
Candidatus Hamiltonella defensa	22	3	0	12	0	0	20	2	0	14	1	0	22	0	0
Candidatus Hepatoplasma crinochetorum	22	2	0	12	3	0	20	2	0	14	4	0	22	2	0
Candidatus Hoaglandella endobia	22	0	0	12	3	0	20	1	0	14	1	0	22	0	0
Candidatus Hodgkinia cicadicola	22	1	0	12	0	0	20	0	0	14	0	0	22	1	0
Candidatus Hydrogenosomobacter endosymbioticus	22	1	0	12	0	0	20	1	0	14	0	0	22	0	0
Candidatus Ichthyocystis hellenicum	22	0	0	12	0	0	20	0	0	14	1	0	22	0	0
Candidatus Ishikawaella capsulata	22	1	0	12	2	0	20	1	0	14	3	0	22	2	0
Candidatus Kaistella beijingensis	22	1	0	12	1	0	20	1	0	14	1	0	22	2	0
Candidatus Karelsulcia muelleri	22	3	0	12	0	0	20	4	0	14	1	0	22	5	0
Candidatus Kinetoplastibacterium blastocrithidii	22	1	0	12	0	0	20	2	0	14	2	0	22	1	0
Candidatus Kinetoplastibacterium crithidii	22	0	0	12	0	0	20	1	0	14	1	0	22	1	0
Candidatus Kinetoplastibacterium desouzaii	22	2	0	12	1	0	20	0	0	14	2	0	22	1	0
Candidatus Kinetoplastibacterium galatii	22	1	0	12	1	0	20	0	0	14	2	0	22	0	0
Candidatus Kinetoplastibacterium oncopeltii	22	3	0	12	2	0	20	1	0	14	3	0	22	1	0
Candidatus Kinetoplastibacterium sorsogonicusi	22	0	0	12	0	0	20	0	0	14	0	0	22	1	0
Candidatus Koribacter versatilis	22	0	0	12	1	0	20	1	0	14	0	0	22	0	0
Candidatus Kuenenia stuttgartiensis	22	3	0	12	0	0	20	6	0	14	1	0	22	2	0
Candidatus Legionella polyplacis	22	1	0	12	0	0	20	1	0	14	0	0	22	0	0
Candidatus Liberibacter africanus	22	0	0	12	0	0	20	0	0	14	0	0	22	1	0
Candidatus Liberibacter americanus	22	0	0	12	1	0	20	0	0	14	0	0	22	1	0
Candidatus Liberibacter asiaticus	22	1	0	12	0	0	20	2	0	14	1	0	22	1	0
Candidatus Liberibacter solanacearum	22	0	0	12	2	0	20	0	0	14	1	0	22	0	0
Candidatus Mancarchaeum acidiphilum	22	0	0	12	1	0	20	1	0	14	0	0	22	0	0
Candidatus Methanoliparum sp. LAM-1	22	0	0	12	0	0	20	0	0	14	1	0	22	0	0
Candidatus Methanomassiliicoccus intestinalis	22	1	0	12	0	0	20	0	0	14	0	0	22	0	0
Candidatus Methanomethylophilus alvus	22	0	0	12	0	0	20	0	0	14	2	0	22	0	0
Candidatus Methylacidiphilum fumarolicum	22	0	0	12	1	0	20	0	0	14	1	0	22	1	0
Candidatus Methylacidiphilum infernorum	22	1	0	12	0	0	20	1	0	14	0	0	22	1	0
Candidatus Methylopumilus planktonicus	22	1	0	12	0	0	20	2	0	14	0	0	22	1	0
Candidatus Methylopumilus rimovensis	22	0	0	12	0	0	20	2	0	14	1	0	22	3	0
Candidatus Methylopumilus turicensis	22	1	0	12	1	0	20	1	0	14	0	0	22	0	0
Candidatus Methylopumilus universalis	22	0	0	12	0	0	20	0	0	14	0	0	22	1	0
Candidatus Methylospira mobilis	22	1	0	12	0	0	20	0	0	14	0	0	22	0	0
Candidatus Micrarchaeum sp.	22	0	0	12	0	0	20	0	0	14	0	0	22	1	0
Candidatus Midichloria mitochondrii	22	0	0	12	1	0	20	0	0	14	2	0	22	3	0
Candidatus Mikella endobia	22	1	0	12	0	0	20	0	0	14	0	0	22	0	0
Candidatus Minimicrobia vallesae	22	11	5	12	8	3	20	14	6	14	7	5	22	15	7
Candidatus Moranella endobia	22	0	0	12	0	0	20	0	0	14	1	0	22	1	0
Candidatus Mycobacterium methanotrophicum	22	0	0	12	1	0	20	0	0	14	0	0	22	0	0
Candidatus Mycoplasma haematolamae	22	0	0	12	1	0	20	0	0	14	0	0	22	0	0
Candidatus Mycoplasma mahonii	22	0	0	12	0	0	20	0	0	14	0	0	22	1	0
Candidatus Mycosynbacter amalyticus	22	2	0	12	4	0	20	1	0	14	1	0	22	1	0
Candidatus Nanohalobium constans	22	0	0	12	1	0	20	0	0	14	0	0	22	0	0
Candidatus Nanopelagicus abundans	22	0	0	12	0	0	20	2	0	14	0	0	22	0	0
Candidatus Nanopelagicus hibericus	22	0	0	12	0	0	20	0	0	14	0	0	22	1	0
Candidatus Nanopelagicus limnes	22	0	0	12	3	0	20	0	0	14	2	0	22	0	0
Candidatus Nanosynbacter featherlites	22	6	0	12	5	0	20	5	0	14	6	0	22	4	0
Candidatus Nanosynbacter lyticus	22	9	2	12	8	1	20	10	3	14	7	2	22	12	3
Candidatus Nanosynbacter sp. HMT-352	22	17	14	12	11	8	20	17	13	14	12	8	22	20	14
Candidatus Nardonella dryophthoridicola	22	0	0	12	1	0	20	2	0	14	0	0	22	0	0
Candidatus Nesciobacter abundans	22	0	0	12	0	0	20	0	0	14	0	0	22	1	0
Candidatus Nitrosacidococcus sp. I8	22	0	0	12	0	0	20	0	0	14	0	0	22	1	0
Candidatus Nitrosacidococcus tergens	22	1	0	12	3	0	20	1	0	14	1	0	22	3	0
Candidatus Nitrosocosmicus franklandus	22	1	0	12	1	0	20	0	0	14	0	0	22	0	0
Candidatus Nitrosocosmicus hydrocola	22	1	0	12	1	0	20	0	0	14	3	0	22	1	0
Candidatus Nitrosocosmicus oleophilus	22	0	0	12	0	0	20	0	0	14	3	0	22	1	0
Candidatus Nitrosoglobus terrae	22	2	0	12	1	0	20	2	0	14	1	0	22	3	0
Candidatus Nitrosomarinus catalina	22	0	0	12	1	0	20	0	0	14	0	0	22	0	0
Candidatus Nitrosopumilus sediminis	22	1	0	12	2	0	20	0	0	14	0	0	22	0	0
Candidatus Nitrosopumilus sp. SW	22	0	0	12	0	0	20	0	0	14	0	0	22	2	0
Candidatus Nitrososphaera evergladensis	22	0	0	12	1	0	20	1	0	14	2	0	22	1	0
Candidatus Nitrososphaera gargensis	22	1	0	12	0	0	20	1	0	14	0	0	22	0	0
Candidatus Nitrosotalea okcheonensis	22	0	0	12	1	0	20	0	0	14	1	0	22	0	0
Candidatus Nitrosotenuis aquarius	22	0	0	12	4	0	20	0	0	14	1	0	22	0	0
Candidatus Nitrosotenuis cloacae	22	2	0	12	0	0	20	2	0	14	0	0	22	2	0
Candidatus Nitrosotenuis sp. DW1	22	0	0	12	1	0	20	0	0	14	0	0	22	0	0
Candidatus Nitrospira allomarina	22	1	0	12	1	0	20	0	0	14	0	0	22	2	0
Candidatus Nitrospira inopinata	22	1	0	12	0	0	20	2	0	14	0	0	22	1	0
Candidatus Nitrospira neomarina	22	0	0	12	0	0	20	2	0	14	1	0	22	1	0
Candidatus Nitrotoga arctica	22	0	0	12	1	0	20	0	0	14	0	0	22	1	0
Candidatus Nitrotoga sp. AM1P	22	0	0	12	0	0	20	2	0	14	1	0	22	0	0
Candidatus Nucleicultrix amoebiphila	22	0	0	12	0	0	20	1	0	14	2	0	22	2	0
Candidatus Ornithobacterium hominis	22	8	0	12	5	0	20	7	1	14	2	0	22	9	0
Candidatus Pantoea carbekii	22	1	0	12	1	0	20	2	0	14	0	0	22	1	0
Candidatus Paracaedibacter acanthamoebae	22	0	0	12	1	0	20	0	0	14	1	0	22	1	0
Candidatus Paracaedibacter symbiosus	22	0	0	12	0	0	20	2	0	14	0	0	22	1	0
Candidatus Paraluminiphilus aquimaris	22	0	0	12	0	0	20	0	0	14	0	0	22	4	0
Candidatus Pelagibacter giovannonii	22	0	0	12	0	0	20	3	0	14	3	0	22	0	0
Candidatus Pelagibacter sp. FZCC0015	22	3	0	12	0	0	20	2	0	14	0	0	22	0	0
Candidatus Pelagibacter sp. HIMB1321	22	0	0	12	0	0	20	0	0	14	1	0	22	1	0
Candidatus Pelagibacter sp. IMCC9063	22	0	0	12	0	0	20	1	0	14	0	0	22	3	0
Candidatus Pelagibacter sp. RS39	22	1	0	12	0	0	20	1	0	14	1	0	22	2	0
Candidatus Pelagibacter sp. RS40	22	0	0	12	0	0	20	1	0	14	1	0	22	0	0
Candidatus Pelagibacter ubique	22	1	0	12	2	0	20	0	0	14	1	0	22	3	0
Candidatus Pelagisphaera phototrophica	22	0	0	12	1	0	20	1	0	14	6	0	22	3	0
Candidatus Phycorickettsia trachydisci	22	0	0	12	3	0	20	0	0	14	0	0	22	1	0
Candidatus Phytoplasma australiense	22	0	0	12	1	0	20	1	0	14	1	0	22	1	0
Candidatus Phytoplasma luffae	22	0	0	12	0	0	20	0	0	14	1	0	22	0	0
Candidatus Phytoplasma mali	22	1	0	12	1	0	20	0	0	14	2	0	22	0	0
Candidatus Phytoplasma solani	22	1	0	12	1	0	20	2	0	14	0	0	22	0	0
Candidatus Phytoplasma ziziphi	22	1	0	12	1	0	20	0	0	14	0	0	22	0	0
Candidatus Planktophila dulcis	22	1	0	12	1	0	20	1	0	14	0	0	22	0	0
Candidatus Planktophila lacus	22	0	0	12	0	0	20	2	0	14	0	0	22	1	0
Candidatus Planktophila limnetica	22	1	0	12	0	0	20	5	0	14	1	0	22	2	0
Candidatus Planktophila vernalis	22	2	0	12	0	0	20	0	0	14	0	0	22	1	0
Candidatus Planktophila versatilis	22	1	0	12	1	0	20	0	0	14	0	0	22	2	0
Candidatus Portiera aleyrodidarum	22	0	0	12	1	0	20	1	0	14	1	0	22	2	0
Candidatus Profftella armatura	22	0	0	12	1	0	20	0	0	14	1	0	22	1	0
Candidatus Profftella armatura (Diaphorina cf. continua)	22	0	0	12	0	0	20	0	0	14	0	0	22	1	0
Candidatus Profftia lariciata	22	1	0	12	1	0	20	3	0	14	3	0	22	1	0
Candidatus Profftia sp. (ex Adelges kitamiensis)	22	1	0	12	1	0	20	3	0	14	0	0	22	1	0
Candidatus Profftia tarda	22	0	0	12	0	0	20	1	0	14	1	0	22	2	0
Candidatus Prometheoarchaeum syntrophicum	22	1	0	12	2	0	20	0	0	14	0	0	22	0	0
Candidatus Promineofilum breve	22	1	0	12	0	0	20	1	0	14	0	0	22	1	0
Candidatus Protochlamydia amoebophila	22	0	0	12	0	0	20	2	0	14	3	0	22	0	0
Candidatus Protochlamydia naegleriophila	22	1	0	12	0	0	20	2	0	14	0	0	22	2	0
Candidatus Protofrankia datiscae	22	0	0	12	0	0	20	0	0	14	0	0	22	1	0
Candidatus Pseudomonas adelgestsugas	22	0	0	12	0	0	20	1	0	14	0	0	22	0	0
Candidatus Pseudothioglobus singularis	22	2	0	12	0	0	20	2	0	14	1	0	22	1	0
Candidatus Puniceispirillum marinum	22	2	0	12	2	0	20	1	0	14	4	0	22	3	0
Candidatus Purcelliella pentastirinorum	22	1	0	12	1	0	20	1	0	14	1	0	22	2	0
Candidatus Reidiella endopervernicosa	22	1	0	12	0	0	20	2	0	14	1	0	22	1	0
Candidatus Rhabdochlamydia oedothoracis	22	0	0	12	0	0	20	3	0	14	0	0	22	1	0
Candidatus Rhabdochlamydia porcellionis	22	0	0	12	0	0	20	1	0	14	0	0	22	2	0
Candidatus Rhodoluna planktonica	22	2	0	12	0	0	20	2	0	14	0	0	22	1	0
Candidatus Rickettsiella viridis	22	1	0	12	1	0	20	0	0	14	3	0	22	0	0
Candidatus Riesia pediculischaeffi	22	0	0	12	1	0	20	0	0	14	1	0	22	0	0
Candidatus Ruthia endofausta	22	1	0	12	0	0	20	0	0	14	2	0	22	0	0
Candidatus Ruthturnera calyptogenae	22	0	0	12	0	0	20	1	0	14	2	0	22	0	0
Candidatus Saccharimonas aalborgensis	22	0	0	12	1	0	20	3	0	14	0	0	22	2	0
Candidatus Schneideria nysicola	22	0	0	12	0	0	20	0	0	14	1	0	22	0	0
Candidatus Sneabacter namystus	22	0	0	12	0	0	20	0	0	14	0	0	22	1	0
Candidatus Sodalis pierantonius	22	0	0	12	0	0	20	0	0	14	0	0	22	1	0
Candidatus Steffania adelgidicola	22	0	0	12	0	0	20	1	0	14	1	0	22	1	0
Candidatus Sulfidibacterium hydrothermale	22	3	0	12	3	0	20	3	0	14	3	0	22	2	0
Candidatus Sulfuricurvum sp. RIFRC-1	22	0	0	12	0	0	20	0	0	14	1	0	22	0	0
Candidatus Sulfurimonas baltica	22	2	0	12	1	0	20	1	0	14	0	0	22	1	0
Candidatus Sulfurimonas marisnigri	22	0	0	12	1	0	20	0	0	14	0	0	22	2	0
Candidatus Syntrophocurvum alkaliphilum	22	2	0	12	2	0	20	2	0	14	2	0	22	2	0
Candidatus Tachikawaea gelatinosa	22	2	0	12	4	0	20	1	0	14	4	0	22	2	0
Candidatus Thioglobus autotrophicus	22	1	0	12	0	0	20	0	0	14	0	0	22	2	0
Candidatus Thioglobus sp. NP1	22	2	0	12	1	0	20	2	0	14	2	0	22	4	0
Candidatus Thiothrix anitrata	22	0	0	12	0	0	20	0	0	14	0	0	22	3	0
Candidatus Uabimicrobium amorphum	22	0	0	12	1	0	20	0	0	14	1	0	22	0	0
Candidatus Vallotia sp. (ex Adelges kitamiensis)	22	2	0	12	0	0	20	1	0	14	0	0	22	1	0
Candidatus Vallotia tarda	22	3	0	12	0	0	20	3	0	14	0	0	22	1	0
Candidatus Velamenicoccus archaeovorus	22	2	0	12	1	0	20	0	0	14	0	0	22	1	0
Candidatus Vesicomyosocius okutanii	22	0	0	12	0	0	20	0	0	14	3	0	22	1	0
Candidatus Vesicomyosocius sp. SY067_SCS001	22	0	0	12	2	0	20	0	0	14	0	0	22	0	0
Candidatus Viadribacter manganicus	22	2	0	12	0	0	20	1	0	14	0	0	22	2	0
Candidatus Walczuchella monophlebidarum	22	1	0	12	1	0	20	0	0	14	1	0	22	0	0
Candidatus Westeberhardia cardiocondylae	22	1	0	12	0	0	20	1	0	14	0	0	22	2	0
Candidatus Wolbachia massiliensis	22	0	0	12	1	0	20	1	0	14	1	0	22	0	0
Candidatus Xiphinematobacter sp. Idaho Grape	22	1	0	12	0	0	20	0	0	14	1	0	22	1	0
Canhaevirus hiberniae	22	0	0	12	1	0	20	0	0	14	0	0	22	0	0
Capnocytophaga canimorsus	22	7	1	12	4	1	20	8	0	14	3	1	22	10	1
Capnocytophaga cynodegmi	22	6	0	12	3	0	20	6	0	14	6	0	22	4	0
Capnocytophaga endodontalis	22	16	10	12	9	3	20	13	9	14	8	5	22	14	6
Capnocytophaga gingivalis	22	18	15	12	10	6	20	17	15	14	10	6	22	17	14
Capnocytophaga haemolytica	22	8	1	12	5	0	20	6	1	14	5	0	22	7	1
Capnocytophaga leadbetteri	22	16	9	12	7	7	20	13	7	14	8	3	22	14	8
Capnocytophaga ochracea	22	13	8	12	8	3	20	13	7	14	7	3	22	16	5
Capnocytophaga sp. FDAARGOS_737	22	15	7	12	8	6	20	17	11	14	7	4	22	17	10
Capnocytophaga sp. H2931	22	0	0	12	1	0	20	3	0	14	3	0	22	1	0
Capnocytophaga sp. H4358	22	3	0	12	4	0	20	1	0	14	2	0	22	2	0
Capnocytophaga sp. oral taxon 323	22	7	0	12	3	1	20	9	0	14	6	0	22	12	2
Capnocytophaga sp. oral taxon 864	22	8	0	12	4	0	20	9	0	14	7	1	22	10	1
Capnocytophaga sp. oral taxon 878	22	14	4	12	7	3	20	14	6	14	10	4	22	13	5
Capnocytophaga sp. oral taxon 902	22	6	0	12	6	0	20	9	0	14	5	1	22	8	1
Capnocytophaga sputigena	22	17	12	12	9	5	20	18	17	14	8	7	22	18	14
Capnocytophaga stomatis	22	6	0	12	2	0	20	7	0	14	2	0	22	8	0
Caproicibacter fermentans	22	3	0	12	1	0	20	2	0	14	2	0	22	1	0
Caproicibacterium amylolyticum	22	1	0	12	2	0	20	2	0	14	4	0	22	0	0
Caproicibacterium lactatifermentans	22	1	0	12	3	0	20	1	0	14	0	0	22	2	0
Caproicibacterium sp. BJN0003	22	4	0	12	1	0	20	7	0	14	4	0	22	4	0
Caproiciproducens sp. NJN-50	22	2	0	12	0	0	20	2	0	14	1	0	22	2	0
Capsulimonas corticalis	22	2	0	12	0	0	20	2	0	14	0	0	22	2	0
Carboxydocella thermautotrophica	22	3	0	12	0	0	20	1	0	14	0	0	22	1	0
Carboxydothermus hydrogenoformans	22	5	0	12	2	0	20	2	0	14	4	0	22	3	0
Cardinium endosymbiont of Encarsia pergandiella	22	1	0	12	0	0	20	0	0	14	0	0	22	1	0
Cardinium endosymbiont of Oedothorax gibbosus	22	1	0	12	0	0	20	1	0	14	1	0	22	2	0
Cardinium endosymbiont of Sogatella furcifera	22	2	0	12	0	0	20	2	0	14	0	0	22	3	0
Cardiobacterium hominis	22	8	5	12	4	2	20	6	5	14	2	1	22	8	5
Cardiobacterium sp. Marseille-Q4385	22	9	0	12	0	0	20	6	2	14	1	1	22	5	2
Carjivirus communis	22	0	0	12	1	0	20	0	0	14	0	0	22	0	0
Carnobacterium divergens	22	5	0	12	3	0	20	3	0	14	4	0	22	4	0
Carnobacterium inhibens	22	2	0	12	2	0	20	3	0	14	3	0	22	2	0
Carnobacterium maltaromaticum	22	5	0	12	3	0	20	2	0	14	5	0	22	4	0
Carnobacterium sp. 17-4	22	2	0	12	1	0	20	2	0	14	2	0	22	1	0
Carnobacterium sp. CS13	22	1	0	12	1	0	20	1	0	14	0	0	22	0	0
Carnobacterium viridans	22	3	0	12	1	0	20	1	0	14	1	0	22	1	0
Caroctavirus CR8	22	0	0	12	0	0	20	0	0	14	1	0	22	0	0
Carvajevirus carvaje	22	0	0	12	0	0	20	0	0	14	1	0	22	0	0
Catalinimonas niigatensis	22	5	0	12	2	0	20	3	0	14	1	0	22	6	0
Catellatospora sp. IY07-71	22	1	0	12	0	0	20	0	0	14	0	0	22	1	0
Catenibacterium mitsuokai	22	1	0	12	3	0	20	2	0	14	3	0	22	0	0
Catenibacterium sp. co_0103	22	2	0	12	0	0	20	1	0	14	0	0	22	3	0
Catenovulum sediminis	22	2	0	12	1	0	20	2	0	14	1	0	22	2	0
Catenovulum sp. TS8	22	1	0	12	1	0	20	3	0	14	1	0	22	1	0
Catenulispora acidiphila	22	1	0	12	0	0	20	2	0	14	0	0	22	1	0
Caulifigura coniformis	22	3	0	12	0	0	20	2	0	14	1	0	22	3	0
Caulobacter henricii	22	0	0	12	0	0	20	0	0	14	1	0	22	1	0
Caulobacter mirabilis	22	0	0	12	0	0	20	1	0	14	0	0	22	0	0
Caulobacter rhizosphaerae	22	0	0	12	0	0	20	0	0	14	0	0	22	2	0
Caulobacter soli	22	1	0	12	0	0	20	2	0	14	0	0	22	1	0
Caulobacter sp. FWC26	22	1	0	12	0	0	20	0	0	14	1	0	22	2	0
Caulobacter vibrioides	22	0	0	12	0	0	20	0	0	14	1	0	22	0	0
Caulobacter virus Sansa	22	0	0	12	0	0	20	0	0	14	1	0	22	0	0
Cedecea lapagei	22	1	0	12	0	0	20	1	0	14	0	0	22	2	0
Cedecea neteri	22	0	0	12	1	0	20	1	0	14	1	0	22	0	0
Celeribacter baekdonensis	22	2	0	12	0	0	20	3	0	14	1	0	22	0	0
Celeribacter ethanolicus	22	1	0	12	1	0	20	4	0	14	0	0	22	5	0
Celeribacter indicus	22	1	0	12	0	0	20	0	0	14	0	0	22	0	0
Celeribacter marinus	22	1	0	12	1	0	20	1	0	14	1	0	22	2	0
Celerinatantimonas diazotrophica	22	0	0	12	0	0	20	3	0	14	4	0	22	1	0
Cellulomonas chengniuliangii	22	1	0	12	0	0	20	2	0	14	0	0	22	2	0
Cellulomonas dongxiuzhuiae	22	0	0	12	0	0	20	1	0	14	0	0	22	1	0
Cellulomonas fengjieae	22	1	0	12	0	0	20	2	0	14	0	0	22	2	0
Cellulomonas fimi	22	0	0	12	0	0	20	2	0	14	0	0	22	5	0
Cellulomonas flavigena	22	2	0	12	0	0	20	1	0	14	0	0	22	1	0
Cellulomonas gilvus	22	2	0	12	1	0	20	1	0	14	0	0	22	2	0
Cellulomonas iranensis	22	0	0	12	0	0	20	0	0	14	0	0	22	2	0
Cellulomonas shaoxiangyii	22	1	0	12	0	0	20	3	0	14	0	0	22	2	0
Cellulomonas sp. ATA003	22	0	0	12	0	0	20	0	0	14	0	0	22	1	0
Cellulomonas sp. C5510	22	0	0	12	0	0	20	1	0	14	0	0	22	0	0
Cellulomonas sp. ES6	22	1	0	12	0	0	20	0	0	14	0	0	22	1	0
Cellulomonas sp. JZ18	22	0	0	12	0	0	20	0	0	14	0	0	22	1	0
Cellulomonas sp. NS3	22	1	0	12	0	0	20	0	0	14	0	0	22	0	0
Cellulomonas sp. S1-8	22	3	0	12	0	0	20	2	0	14	0	0	22	2	0
Cellulomonas sp. WB94	22	0	0	12	0	0	20	2	0	14	0	0	22	1	0
Cellulomonas sp. Y8	22	1	0	12	0	0	20	0	0	14	0	0	22	0	0
Cellulomonas wangleii	22	1	0	12	0	0	20	1	0	14	0	0	22	1	0
Cellulomonas wangsupingiae	22	0	0	12	0	0	20	1	0	14	0	0	22	1	0
Cellulomonas xiejunii	22	0	0	12	0	0	20	1	0	14	0	0	22	1	0
Cellulophaga algicola	22	0	0	12	0	0	20	0	0	14	0	0	22	3	0
Cellulophaga baltica	22	1	0	12	0	0	20	2	0	14	0	0	22	1	0
Cellulophaga lytica	22	3	0	12	0	0	20	2	0	14	0	0	22	2	0
Cellulophaga omnivescoria	22	0	0	12	1	0	20	0	0	14	0	0	22	0	0
Cellulophaga sp. HaHaR_3_176	22	4	0	12	0	0	20	4	0	14	1	0	22	1	0
Cellulophaga sp. HaHa_2_1	22	0	0	12	1	0	20	0	0	14	0	0	22	1	0
Cellulophaga sp. HaHa_2_95	22	0	0	12	1	0	20	1	0	14	2	0	22	0	0
Cellulophaga sp. L1A9	22	2	0	12	0	0	20	3	0	14	0	0	22	2	0
Cellulosilyticum lentocellum	22	2	0	12	2	0	20	3	0	14	1	0	22	3	0
Cellulosilyticum sp. WCF-2	22	0	0	12	1	0	20	1	0	14	1	0	22	1	0
Cellulosimicrobium protaetiae	22	1	0	12	0	0	20	2	0	14	0	0	22	1	0
Cellulosimicrobium sp. 72-3	22	2	0	12	1	0	20	2	0	14	0	0	22	2	0
Cellulosimicrobium sp. JZ28	22	0	0	12	1	0	20	0	0	14	0	0	22	1	0
Cellulosimicrobium sp. TH-20	22	0	0	12	0	0	20	1	0	14	2	0	22	0	0
Cellvibrio sp. KY-GH-1	22	1	0	12	1	0	20	1	0	14	2	0	22	2	0
Cellvibrio sp. KY-YJ-3	22	0	0	12	0	0	20	0	0	14	1	0	22	0	0
Cellvibrio sp. PSBB006	22	0	0	12	2	0	20	0	0	14	1	0	22	2	0
Cellvibrio sp. QJXJ	22	0	0	12	1	0	20	1	0	14	2	0	22	1	0
Cepunavirus Cp1	22	3	1	12	0	0	20	3	0	14	0	0	22	5	0
Cepunavirus Cp7	22	3	0	12	1	0	20	3	0	14	0	0	22	4	0
Cercospora beticola	22	2	0	12	1	0	20	1	0	14	1	0	22	4	0
Cereibacter azotoformans	22	4	0	12	0	0	20	1	0	14	0	0	22	3	0
Certrevirus CR8	22	0	0	12	1	0	20	0	0	14	0	0	22	0	0
Cetobacterium somerae	22	3	0	12	3	0	20	2	0	14	1	0	22	1	0
Chamaesiphon minutus	22	2	0	12	0	0	20	1	0	14	0	0	22	2	0
Changchengzhania lutea	22	2	0	12	2	0	20	1	0	14	5	0	22	3	0
Changpingibacter yushuensis	22	5	1	12	4	0	20	4	0	14	3	0	22	5	0
Chania multitudinisentens	22	0	0	12	0	0	20	1	0	14	0	0	22	0	0
Chelativorans sp. AA-79	22	1	0	12	0	0	20	0	0	14	0	0	22	0	0
Chenggangzhangella methanolivorans	22	0	0	12	0	0	20	0	0	14	0	0	22	1	0
Cherry symptomless virus	22	0	0	12	1	0	20	0	0	14	0	0	22	0	0
Chitinibacter bivalviorum	22	1	0	12	0	0	20	0	0	14	0	0	22	1	0
Chitinophaga agri	22	4	0	12	1	0	20	1	0	14	5	0	22	5	0
Chitinophaga alhagiae	22	3	0	12	0	0	20	1	0	14	0	0	22	3	0
Chitinophaga caeni	22	1	0	12	0	0	20	1	0	14	1	0	22	0	0
Chitinophaga filiformis	22	8	0	12	3	0	20	3	0	14	4	0	22	6	0
Chitinophaga horti	22	3	0	12	0	0	20	2	0	14	0	0	22	2	0
Chitinophaga oryzae	22	3	0	12	2	0	20	6	0	14	1	1	22	4	0
Chitinophaga pinensis	22	3	0	12	7	0	20	4	0	14	6	0	22	3	0
Chitinophaga sp. HK235	22	3	0	12	0	0	20	4	0	14	0	0	22	5	0
Chlamydia abortus	22	2	0	12	0	0	20	1	0	14	1	0	22	0	0
Chlamydia avium	22	0	0	12	2	0	20	0	0	14	2	0	22	0	0
Chlamydia buteonis	22	0	0	12	1	0	20	0	0	14	1	0	22	0	0
Chlamydia caviae	22	0	0	12	1	0	20	0	0	14	1	0	22	0	0
Chlamydia felis	22	1	0	12	1	0	20	0	0	14	1	0	22	1	0
Chlamydia gallinacea	22	1	0	12	1	0	20	0	0	14	1	0	22	0	0
Chlamydia pecorum	22	0	0	12	0	0	20	0	0	14	1	0	22	0	0
Chlamydia pneumoniae	22	1	0	12	0	0	20	1	0	14	2	0	22	2	0
Chlamydia poikilotherma	22	0	0	12	1	0	20	0	0	14	0	0	22	0	0
Chlamydia psittaci	22	0	0	12	0	0	20	0	0	14	1	0	22	1	0
Chlamydia serpentis	22	1	0	12	0	0	20	1	0	14	1	0	22	0	0
Chlamydia suis	22	5	0	12	1	0	20	3	0	14	4	0	22	1	0
Chlamydia trachomatis	22	0	0	12	1	0	20	0	0	14	1	0	22	0	0
Chlamydiifrater phoenicopteri	22	2	0	12	0	0	20	2	0	14	0	0	22	2	0
Chlamydiifrater volucris	22	0	0	12	0	0	20	0	0	14	1	0	22	0	0
Chloracidobacterium aggregatum	22	0	0	12	1	0	20	2	0	14	1	0	22	2	0
Chloracidobacterium thermophilum	22	1	0	12	0	0	20	2	0	14	1	0	22	0	0
Chloracidobacterium validum	22	1	0	12	1	0	20	3	0	14	1	0	22	0	0
Chlorobaculum parvum	22	0	0	12	1	0	20	1	0	14	0	0	22	2	0
Chlorobaculum sp. MV4-Y	22	2	0	12	2	0	20	2	0	14	1	0	22	2	0
Chlorobaculum tepidum	22	3	0	12	1	0	20	1	0	14	0	0	22	1	0
Chlorobium limicola	22	3	0	12	0	0	20	2	0	14	2	0	22	1	0
Chlorobium phaeobacteroides	22	4	0	12	0	0	20	3	0	14	0	0	22	3	0
Chlorobium phaeovibrioides	22	5	0	12	2	0	20	4	0	14	2	0	22	4	0
Chloroflexus aggregans	22	2	0	12	1	0	20	0	0	14	1	0	22	1	0
Chloroflexus aurantiacus	22	2	0	12	0	0	20	2	0	14	0	0	22	2	0
Chloroherpeton thalassium	22	1	0	12	0	0	20	1	0	14	0	0	22	2	0
Chondrinema litorale	22	4	0	12	5	0	20	4	0	14	4	0	22	6	0
Chondrocystis sp. NIES-4102	22	1	0	12	3	0	20	1	0	14	0	0	22	3	0
Chordicoccus furentiruminis	22	3	0	12	3	0	20	2	0	14	4	0	22	1	0
Choristoneura biennis entomopoxvirus	22	0	0	12	1	0	20	0	0	14	0	0	22	0	0
Christensenella minuta	22	4	0	12	4	0	20	2	0	14	1	0	22	3	0
Christensenvirus IME542	22	0	0	12	1	0	20	0	0	14	0	0	22	0	0
Christiangramia echinicola	22	3	0	12	0	0	20	2	0	14	1	0	22	1	0
Christiangramia flava	22	1	0	12	2	0	20	3	0	14	0	0	22	3	0
Christiangramia forsetii	22	4	0	12	2	0	20	4	0	14	4	0	22	5	0
Christiangramia fulva	22	3	0	12	4	0	20	1	0	14	3	0	22	3	0
Christiangramia salexigens	22	3	0	12	2	0	20	2	0	14	2	0	22	3	0
Chromobacterium haemolyticum	22	1	0	12	0	0	20	0	0	14	0	0	22	0	0
Chromobacterium rhizoryzae	22	0	0	12	0	0	20	0	0	14	2	0	22	0	0
Chromobacterium sp. ATCC 53434	22	1	0	12	0	0	20	0	0	14	0	0	22	0	0
Chromohalobacter salexigens	22	2	0	12	0	0	20	1	0	14	0	0	22	0	0
Chroococcidiopsis sp. CCMEE 29	22	0	0	12	0	0	20	2	0	14	0	0	22	2	0
Chroococcidiopsis sp. CCNUC1	22	0	0	12	0	0	20	0	0	14	0	0	22	2	0
Chroococcidiopsis thermalis	22	0	0	12	0	0	20	1	0	14	0	0	22	1	0
Chryseobacterium arthrosphaerae	22	2	0	12	1	0	20	3	0	14	2	0	22	5	0
Chryseobacterium aureum	22	1	0	12	1	0	20	2	0	14	2	0	22	1	0
Chryseobacterium balustinum	22	0	0	12	1	0	20	4	0	14	3	0	22	2	0
Chryseobacterium bernardetii	22	0	0	12	1	0	20	0	0	14	0	0	22	1	0
Chryseobacterium camelliae	22	4	0	12	0	0	20	2	0	14	1	0	22	3	0
Chryseobacterium capnotolerans	22	4	0	12	0	0	20	1	0	14	1	0	22	3	0
Chryseobacterium carnipullorum	22	3	0	12	3	0	20	1	0	14	5	0	22	5	0
Chryseobacterium cucumeris	22	4	0	12	3	0	20	2	0	14	2	0	22	1	0
Chryseobacterium daecheongense	22	4	0	12	2	0	20	2	0	14	2	0	22	5	0
Chryseobacterium faecale	22	2	0	12	6	0	20	3	0	14	4	0	22	2	0
Chryseobacterium gallinarum	22	4	0	12	1	0	20	8	0	14	1	0	22	7	0
Chryseobacterium gambrini	22	3	0	12	4	0	20	1	0	14	2	0	22	3	0
Chryseobacterium glaciei	22	2	0	12	1	0	20	2	0	14	5	0	22	2	0
Chryseobacterium gleum	22	4	0	12	1	0	20	1	0	14	3	0	22	5	0
Chryseobacterium indologenes	22	4	0	12	1	0	20	1	0	14	3	0	22	5	0
Chryseobacterium indoltheticum	22	3	0	12	0	0	20	3	0	14	2	0	22	2	0
Chryseobacterium joostei	22	2	0	12	1	0	20	2	0	14	2	0	22	1	0
Chryseobacterium lactis	22	1	0	12	2	0	20	3	0	14	3	0	22	1	0
Chryseobacterium manosquense	22	1	0	12	1	0	20	1	0	14	3	1	22	1	0
Chryseobacterium nakagawai	22	0	0	12	0	0	20	2	0	14	1	0	22	1	0
Chryseobacterium nepalense	22	0	0	12	1	0	20	2	0	14	1	0	22	0	0
Chryseobacterium oranimense	22	3	0	12	4	0	20	3	0	14	3	0	22	4	0
Chryseobacterium oryzae	22	5	0	12	0	0	20	2	0	14	1	0	22	5	0
Chryseobacterium paludis	22	3	0	12	2	0	20	2	0	14	4	0	22	4	0
Chryseobacterium panacisoli	22	0	0	12	2	0	20	0	0	14	1	0	22	1	0
Chryseobacterium piperi	22	2	0	12	3	0	20	3	0	14	3	0	22	2	0
Chryseobacterium rhizoplanae	22	1	0	12	3	0	20	1	0	14	1	0	22	1	0
Chryseobacterium salivictor	22	3	0	12	3	0	20	2	0	14	3	0	22	2	0
Chryseobacterium shandongense	22	4	0	12	1	0	20	7	0	14	1	0	22	4	0
Chryseobacterium sp.	22	4	0	12	0	0	20	2	0	14	1	0	22	3	0
Chryseobacterium sp. 3008163	22	2	0	12	1	0	20	0	0	14	1	0	22	4	0
Chryseobacterium sp. 6424	22	5	0	12	0	0	20	6	0	14	2	0	22	5	0
Chryseobacterium sp. CX-624	22	2	0	12	1	0	20	2	0	14	0	0	22	5	0
Chryseobacterium sp. CY350	22	1	0	12	0	0	20	1	0	14	1	0	22	2	0
Chryseobacterium sp. D764	22	1	0	12	1	0	20	0	0	14	0	0	22	0	0
Chryseobacterium sp. G0162	22	1	0	12	0	0	20	2	0	14	1	0	22	1	0
Chryseobacterium sp. G0186	22	1	0	12	4	0	20	3	0	14	3	0	22	0	0
Chryseobacterium sp. G0201	22	1	0	12	0	0	20	1	0	14	1	0	22	5	0
Chryseobacterium sp. IHB B 17019	22	5	0	12	0	0	20	2	0	14	2	0	22	3	0
Chryseobacterium sp. JV274	22	0	0	12	0	0	20	1	0	14	0	0	22	0	0
Chryseobacterium sp. LJ668	22	3	0	12	0	0	20	1	0	14	1	0	22	1	0
Chryseobacterium sp. MA9	22	2	0	12	2	0	20	0	0	14	3	0	22	3	0
Chryseobacterium sp. MEBOG06	22	1	0	12	3	0	20	2	0	14	3	0	22	4	0
Chryseobacterium sp. MEBOG07	22	3	0	12	1	0	20	1	0	14	2	0	22	4	0
Chryseobacterium sp. MMS21-Ot14	22	0	0	12	1	0	20	0	0	14	1	0	22	3	0
Chryseobacterium sp. PCH239	22	0	0	12	2	0	20	2	0	14	1	0	22	1	0
Chryseobacterium sp. PET-29	22	1	0	12	0	0	20	1	0	14	2	0	22	1	0
Chryseobacterium sp. POL2	22	4	0	12	1	0	20	3	0	14	3	0	22	2	0
Chryseobacterium sp. SG20098	22	1	0	12	1	0	20	0	0	14	1	0	22	2	0
Chryseobacterium sp. SNU WT5	22	4	0	12	3	0	20	2	0	14	1	0	22	2	0
Chryseobacterium sp. StRB126	22	0	0	12	1	0	20	3	0	14	1	0	22	4	0
Chryseobacterium sp. T16E-39	22	3	0	12	0	0	20	2	0	14	1	0	22	4	0
Chryseobacterium sp. WX	22	0	0	12	3	0	20	0	0	14	1	0	22	1	0
Chryseobacterium sp. Y16C	22	0	0	12	0	0	20	0	0	14	1	0	22	2	0
Chryseobacterium sp. ZHDP1	22	2	0	12	1	0	20	1	0	14	1	0	22	4	0
Chryseobacterium sp. wcd7	22	2	0	12	3	0	20	1	0	14	2	0	22	2	0
Chryseobacterium suipulveris	22	5	0	12	0	0	20	4	0	14	1	0	22	2	0
Chryseobacterium taklimakanense	22	3	0	12	1	0	20	5	1	14	1	0	22	3	0
Chryseobacterium turcicum	22	2	0	12	2	0	20	2	0	14	3	0	22	3	0
Chryseoglobus sp. 28M-23	22	0	0	12	2	0	20	0	0	14	1	0	22	0	0
Chryseolinea soli	22	5	0	12	0	0	20	4	0	14	1	0	22	3	0
Chthonomonas calidirosea	22	2	0	12	0	0	20	0	0	14	0	0	22	0	0
Chuhaivirus simiae	22	0	0	12	2	0	20	1	0	14	0	0	22	0	0
Ciceribacter selenitireducens	22	0	0	12	0	0	20	0	0	14	1	0	22	0	0
Circovirus-like genome DCCV-13	22	0	0	12	0	0	20	0	0	14	0	0	22	1	0
Circovirus-like genome DCCV-4	22	0	0	12	0	0	20	0	0	14	1	0	22	0	0
Citricoccus muralis	22	0	0	12	1	0	20	1	0	14	2	0	22	1	0
Citricoccus sp. I39-566	22	1	0	12	0	0	20	0	0	14	1	0	22	2	0
Citricoccus sp. NR2	22	1	0	12	2	0	20	2	0	14	1	0	22	2	0
Citricoccus sp. SGAir0253	22	0	0	12	0	0	20	3	0	14	0	0	22	1	0
Citrifermentans bemidjiense	22	2	0	12	1	0	20	0	0	14	5	0	22	3	0
Citrifermentans bremense	22	0	0	12	0	0	20	1	0	14	1	0	22	1	0
Citrobacter arsenatis	22	1	0	12	0	0	20	3	0	14	0	0	22	1	0
Citrobacter braakii	22	1	0	12	0	0	20	2	0	14	2	0	22	2	0
Citrobacter cronae	22	2	0	12	1	0	20	1	0	14	1	0	22	0	0
Citrobacter farmeri	22	3	0	12	0	0	20	1	0	14	0	0	22	1	0
Citrobacter freundii complex sp. CFNIH2	22	0	0	12	0	0	20	0	0	14	2	0	22	0	0
Citrobacter koseri	22	0	0	12	0	0	20	2	0	14	1	0	22	4	0
Citrobacter pasteurii	22	3	0	12	0	0	20	1	0	14	0	0	22	4	0
Citrobacter portucalensis	22	2	0	12	3	0	20	1	0	14	1	0	22	0	0
Citrobacter sedlakii	22	2	0	12	2	0	20	1	0	14	2	0	22	1	0
Citrobacter sp. 21OH12SH02A-Citro	22	0	0	12	0	0	20	0	0	14	1	0	22	0	0
Citrobacter sp. ABFQG	22	0	0	12	0	0	20	0	0	14	0	0	22	1	0
Citrobacter sp. BDA59-3	22	2	0	12	0	0	20	1	0	14	2	0	22	1	0
Citrobacter sp. CF971	22	2	0	12	1	0	20	0	0	14	1	0	22	2	0
Citrobacter sp. CRE-46	22	0	0	12	2	0	20	1	0	14	1	0	22	0	0
Citrobacter sp. Colony219	22	1	0	12	1	0	20	0	0	14	0	0	22	0	0
Citrobacter sp. Colony322	22	0	0	12	0	0	20	2	0	14	0	0	22	0	0
Citrobacter sp. FDAARGOS_156	22	1	0	12	0	0	20	0	0	14	1	0	22	0	0
Citrobacter sp. MGH 55	22	0	0	12	2	0	20	0	0	14	1	0	22	0	0
Citrobacter sp. R56	22	1	0	12	0	0	20	3	0	14	1	0	22	3	0
Citrobacter sp. RHB25-C09	22	1	0	12	0	0	20	0	0	14	1	0	22	0	0
Citrobacter sp. RHB35-C17	22	0	0	12	0	0	20	1	0	14	0	0	22	0	0
Citrobacter sp. RHBSTW-00524	22	1	0	12	0	0	20	0	0	14	0	0	22	0	0
Citrobacter sp. RHBSTW-00535	22	0	0	12	0	0	20	0	0	14	0	0	22	2	0
Citrobacter sp. RHBSTW-00944	22	0	0	12	0	0	20	0	0	14	0	0	22	1	0
Citrobacter sp. S171	22	2	0	12	0	0	20	1	0	14	1	0	22	1	0
Citrobacter sp. XT1-2-2	22	0	0	12	1	0	20	0	0	14	0	0	22	0	0
Citrobacter sp. Y3	22	1	0	12	0	0	20	1	0	14	1	0	22	0	0
Citrobacter tructae	22	0	0	12	1	0	20	1	0	14	0	0	22	2	0
Citrobacter youngae	22	1	0	12	2	0	20	0	0	14	1	0	22	0	0
Citromicrobium sp. JL477	22	1	0	12	0	0	20	0	0	14	0	0	22	0	0
Citrovirus coptotermitis	22	0	0	12	0	0	20	0	0	14	1	0	22	0	0
Claveliimonas bilis	22	4	0	12	3	0	20	2	0	14	2	0	22	4	0
Clavibacter californiensis	22	0	0	12	0	0	20	0	0	14	0	0	22	1	0
Clavibacter capsici	22	0	0	12	0	0	20	1	0	14	0	0	22	1	0
Clavibacter nebraskensis	22	0	0	12	1	0	20	0	0	14	1	0	22	0	0
Clavibacter phaseoli	22	1	0	12	0	0	20	0	0	14	1	0	22	4	0
Clavibacter sp. A6099	22	1	0	12	1	0	20	2	0	14	1	0	22	0	0
Clavibacter zhangzhiyongii	22	2	0	12	0	0	20	4	0	14	1	0	22	0	0
Cloacibacillus porcorum	22	6	0	12	2	0	20	4	0	14	1	0	22	3	0
Cloacibacterium caeni	22	3	0	12	0	0	20	0	0	14	0	0	22	3	0
Cloacibacterium normanense	22	1	0	12	0	0	20	0	0	14	0	0	22	0	0
Cloacibacterium sp. TD35	22	3	0	12	0	0	20	1	0	14	0	0	22	1	0
Clostridioides difficile	22	5	0	12	3	0	20	7	0	14	2	0	22	3	0
Clostridioides sp. ES-S-0010-02	22	0	0	12	0	0	20	0	0	14	1	0	22	0	0
Clostridioides sp. ES-S-0054-01	22	0	0	12	3	0	20	2	0	14	2	0	22	1	0
Clostridioides sp. ES-W-0016-02	22	0	0	12	0	0	20	0	0	14	1	0	22	0	0
Clostridium aceticum	22	2	0	12	2	0	20	1	0	14	1	0	22	1	0
Clostridium acetobutylicum	22	2	0	12	2	0	20	6	0	14	3	0	22	3	0
Clostridium argentinense	22	3	0	12	2	0	20	1	0	14	2	0	22	3	0
Clostridium autoethanogenum	22	1	0	12	1	0	20	1	0	14	0	0	22	0	0
Clostridium baratii	22	2	0	12	2	0	20	1	0	14	2	0	22	3	0
Clostridium beijerinckii	22	3	0	12	5	0	20	2	0	14	4	0	22	4	0
Clostridium bornimense	22	6	0	12	2	0	20	4	0	14	2	0	22	2	0
Clostridium botulinum	22	6	0	12	0	0	20	3	0	14	0	0	22	5	0
Clostridium butyricum	22	3	0	12	3	0	20	2	0	14	2	0	22	3	0
Clostridium cadaveris	22	2	0	12	3	0	20	2	0	14	3	0	22	1	0
Clostridium carboxidivorans	22	5	0	12	1	0	20	3	0	14	4	0	22	5	0
Clostridium cellulovorans	22	3	0	12	1	0	20	2	0	14	1	0	22	4	0
Clostridium chauvoei	22	1	0	12	2	0	20	2	0	14	3	0	22	3	0
Clostridium cochlearium	22	4	0	12	4	0	20	3	0	14	2	0	22	1	0
Clostridium drakei	22	3	0	12	0	0	20	2	0	14	1	0	22	0	0
Clostridium estertheticum	22	6	0	12	2	0	20	4	0	14	4	0	22	3	0
Clostridium felsineum	22	4	0	12	4	0	20	3	0	14	2	0	22	2	0
Clostridium fermenticellae	22	5	0	12	2	0	20	5	0	14	1	0	22	3	0
Clostridium formicaceticum	22	0	0	12	0	0	20	0	0	14	2	0	22	0	0
Clostridium gasigenes	22	3	0	12	1	0	20	1	0	14	3	0	22	4	0
Clostridium gelidum	22	2	0	12	2	0	20	4	0	14	2	0	22	3	0
Clostridium intestinale	22	1	0	12	1	0	20	1	0	14	2	0	22	3	0
Clostridium isatidis	22	3	0	12	4	0	20	3	0	14	3	0	22	4	0
Clostridium kluyveri	22	5	0	12	1	0	20	2	0	14	3	0	22	1	0
Clostridium ljungdahlii	22	2	0	12	1	0	20	0	0	14	1	0	22	0	0
Clostridium manihotivorum	22	2	0	12	5	0	20	2	0	14	3	0	22	1	0
Clostridium novyi	22	3	0	12	2	0	20	0	0	14	4	0	22	2	0
Clostridium pasteurianum	22	6	0	12	2	0	20	4	0	14	2	0	22	5	0
Clostridium perfringens	22	1	0	12	0	0	20	3	1	14	0	0	22	3	0
Clostridium saccharobutylicum	22	2	0	12	3	0	20	3	0	14	2	0	22	5	0
Clostridium saccharoperbutylacetonicum	22	4	0	12	5	0	20	3	0	14	5	0	22	1	0
Clostridium scatologenes	22	0	0	12	1	0	20	1	0	14	2	0	22	1	0
Clostridium septicum	22	2	0	12	2	0	20	2	0	14	4	0	22	1	0
Clostridium sp. 'deep sea'	22	0	0	12	2	0	20	0	0	14	1	0	22	2	0
Clostridium sp. 001	22	2	0	12	0	0	20	1	0	14	0	0	22	0	0
Clostridium sp. AWRP	22	1	0	12	2	0	20	0	0	14	2	0	22	2	0
Clostridium sp. BJN0001	22	2	0	12	3	0	20	4	0	14	4	0	22	2	0
Clostridium sp. BNL1100	22	3	0	12	1	0	20	2	0	14	1	0	22	3	0
Clostridium sp. C1	22	2	0	12	3	0	20	3	0	14	2	0	22	2	0
Clostridium sp. DL-VIII	22	2	0	12	3	0	20	3	0	14	3	0	22	2	0
Clostridium sp. JN-1	22	1	0	12	3	0	20	2	0	14	1	0	22	1	0
Clostridium sp. JN-9	22	2	0	12	1	0	20	3	0	14	2	0	22	3	0
Clostridium sp. LQ25	22	0	0	12	0	0	20	1	0	14	0	0	22	0	0
Clostridium sp. M62/1	22	3	0	12	0	0	20	2	0	14	1	0	22	3	0
Clostridium sp. MB40-C1	22	1	0	12	4	0	20	2	0	14	3	0	22	4	0
Clostridium sp. MD294	22	5	0	12	3	0	20	2	0	14	0	0	22	1	0
Clostridium sp. MT351	22	0	0	12	0	0	20	1	0	14	0	0	22	0	0
Clostridium sp. OS1-26	22	1	0	12	2	0	20	4	0	14	3	0	22	4	0
Clostridium sp. SY8519	22	3	0	12	0	0	20	2	0	14	1	0	22	4	0
Clostridium sporogenes	22	2	0	12	2	0	20	4	0	14	3	0	22	2	0
Clostridium taeniosporum	22	2	0	12	3	0	20	2	0	14	2	0	22	2	0
Clostridium tagluense	22	1	0	12	3	0	20	2	0	14	1	0	22	3	0
Clostridium tetani	22	4	0	12	0	0	20	2	0	14	0	0	22	2	0
Clostridium thermarum	22	2	0	12	1	0	20	3	0	14	2	0	22	3	0
Clostridium tyrobutyricum	22	2	0	12	0	0	20	3	0	14	1	0	22	1	0
Cnuibacter physcomitrellae	22	1	0	12	0	0	20	0	0	14	1	0	22	0	0
Cobetia amphilecti	22	0	0	12	0	0	20	0	0	14	1	0	22	0	0
Cobetia marina	22	0	0	12	0	0	20	0	0	14	2	0	22	0	0
Cobetia pacifica	22	2	0	12	0	0	20	1	0	14	2	0	22	5	0
Cobetia sp. 4B	22	0	0	12	0	0	20	0	0	14	1	0	22	3	0
Cobetia sp. AM6	22	1	0	12	1	0	20	2	0	14	2	0	22	1	0
Cobetia sp. ICG0124	22	0	0	12	0	0	20	0	0	14	0	0	22	1	0
Cobetia sp. cqz5-12	22	0	0	12	0	0	20	1	0	14	0	0	22	0	0
Cognaticolwellia beringensis	22	2	0	12	1	0	20	1	0	14	1	0	22	1	0
Cognatishimia activa	22	0	0	12	0	0	20	2	0	14	1	0	22	2	0
Cohaesibacter sp. ES.047	22	1	0	12	0	0	20	2	0	14	0	0	22	0	0
Cohnella abietis	22	5	0	12	0	0	20	3	0	14	3	0	22	2	0
Cohnella candidum	22	1	0	12	1	0	20	0	0	14	0	0	22	1	0
Cohnella cholangitidis	22	3	0	12	1	0	20	4	0	14	2	0	22	3	0
Cohnella herbarum	22	1	0	12	1	0	20	0	0	14	2	0	22	5	0
Cohnella sp. LGH	22	2	0	12	1	0	20	1	0	14	1	0	22	0	0
Colletotrichum higginsianum	22	1	0	12	0	0	20	1	0	14	1	0	22	2	0
Colletotrichum lupini	22	1	0	12	0	0	20	3	0	14	0	0	22	4	0
Collinsella aerofaciens	22	0	0	12	1	0	20	0	0	14	0	0	22	1	0
Collinsella sp. zg1085	22	6	0	12	1	0	20	4	0	14	1	0	22	4	0
Collinsella stercoris	22	3	0	12	1	0	20	3	0	14	0	0	22	3	0
Colossusvirus colossus	22	0	0	12	1	0	20	0	0	14	0	0	22	0	0
Colwellia psychrerythraea	22	3	0	12	2	0	20	2	0	14	2	0	22	3	0
Colwellia sp. 20A7	22	2	0	12	1	0	20	2	0	14	0	0	22	1	0
Colwellia sp. Arc7-635	22	1	0	12	0	0	20	1	0	14	2	0	22	0	0
Colwellia sp. Arc7-D	22	2	0	12	0	0	20	1	0	14	1	0	22	1	0
Colwellia sp. M166	22	1	0	12	2	0	20	2	0	14	3	0	22	1	0
Colwellia sp. MT41	22	2	0	12	1	0	20	1	0	14	0	0	22	0	0
Colwellia sp. PAMC 20917	22	0	0	12	1	0	20	0	0	14	0	0	22	0	0
Colwellia sp. PAMC 21821	22	1	0	12	0	0	20	0	0	14	0	0	22	1	0
Comamonas aquatica	22	1	0	12	1	0	20	0	0	14	1	0	22	1	0
Comamonas fluminis	22	0	0	12	1	0	20	0	0	14	0	0	22	1	0
Comamonas kerstersii	22	1	0	12	1	0	20	0	0	14	0	0	22	1	0
Comamonas piscis	22	0	0	12	1	0	20	0	0	14	0	0	22	1	0
Comamonas sp. 7D-2	22	1	0	12	2	0	20	1	0	14	1	0	22	0	0
Comamonas sp. C11	22	1	0	12	1	0	20	1	0	14	2	0	22	3	0
Comamonas sp. PR12	22	0	0	12	1	0	20	0	0	14	0	0	22	1	0
Comamonas sp. Y33R10-2	22	0	0	12	1	0	20	0	0	14	0	0	22	1	0
Comamonas sp. ZM22	22	0	0	12	1	0	20	0	0	14	1	0	22	1	0
Comamonas terrigena	22	0	0	12	1	0	20	0	0	14	0	0	22	1	0
Comamonas testosteroni	22	0	0	12	1	0	20	0	0	14	0	0	22	0	0
Comamonas thiooxydans	22	0	0	12	1	0	20	0	0	14	1	0	22	1	0
Commensalibacter melissae	22	1	0	12	0	0	20	0	0	14	4	0	22	0	0
Companilactobacillus alimentarius	22	2	0	12	1	0	20	0	0	14	1	0	22	1	0
Companilactobacillus allii	22	2	0	12	1	0	20	0	0	14	0	0	22	3	0
Companilactobacillus crustorum	22	1	0	12	0	0	20	0	0	14	0	0	22	0	0
Companilactobacillus farciminis	22	2	0	12	2	0	20	2	0	14	1	0	22	2	0
Companilactobacillus futsaii	22	1	0	12	0	0	20	1	0	14	1	0	22	3	0
Companilactobacillus ginsenosidimutans	22	2	0	12	2	0	20	2	0	14	1	0	22	1	0
Companilactobacillus heilongjiangensis	22	2	0	12	2	0	20	2	0	14	3	0	22	1	0
Companilactobacillus pabuli	22	1	0	12	0	0	20	1	0	14	0	0	22	3	0
Companilactobacillus paralimentarius	22	0	0	12	0	0	20	1	0	14	0	0	22	1	0
Companilactobacillus zhachilii	22	2	0	12	2	0	20	1	0	14	0	0	22	4	0
Conchiformibius steedae	22	5	0	12	5	0	20	4	1	14	3	0	22	7	0
Conexibacter sp. DBS9H8	22	0	0	12	0	0	20	2	0	14	0	0	22	0	0
Conexibacter sp. S30A1	22	0	0	12	0	0	20	2	0	14	0	0	22	2	0
Conexibacter sp. SYSU D00693	22	1	0	12	0	0	20	0	0	14	0	0	22	0	0
Conexibacter woesei	22	1	0	12	0	0	20	0	0	14	0	0	22	0	0
Constantimarinum furrinae	22	1	0	12	1	0	20	2	0	14	0	0	22	3	0
Coopervirus vincenzo	22	0	0	12	0	0	20	0	0	14	1	0	22	0	0
Coprobacter fastidiosus	22	9	0	12	2	0	20	5	0	14	2	0	22	6	0
Coprobacter secundus	22	8	0	12	4	0	20	5	0	14	8	0	22	6	0
Coprococcus catus	22	5	0	12	3	0	20	2	0	14	2	0	22	4	0
Coprococcus comes	22	7	0	12	4	0	20	5	0	14	2	0	22	4	0
Coprococcus eutactus	22	3	0	12	2	0	20	2	0	14	4	0	22	2	0
Coprococcus sp. ART55/1	22	3	0	12	2	0	20	1	0	14	2	0	22	1	0
Coprothermobacter proteolyticus	22	0	0	12	2	0	20	0	0	14	2	0	22	0	0
Coraliomargarita akajimensis	22	6	0	12	2	0	20	3	0	14	2	0	22	2	0
Corallococcus coralloides	22	1	0	12	0	0	20	0	0	14	0	0	22	1	0
Corallococcus macrosporus	22	1	0	12	0	0	20	0	0	14	0	0	22	2	0
Coriobacterium glomerans	22	0	0	12	0	0	20	1	0	14	0	0	22	0	0
Corynebacterium accolens	22	5	0	12	1	0	20	4	0	14	2	0	22	6	0
Corynebacterium afermentans	22	3	0	12	1	0	20	2	0	14	1	0	22	5	0
Corynebacterium ammoniagenes	22	2	0	12	1	0	20	2	0	14	3	0	22	0	0
Corynebacterium amycolatum	22	4	0	12	0	0	20	4	0	14	1	0	22	8	0
Corynebacterium anserum	22	1	0	12	1	0	20	1	0	14	2	0	22	3	0
Corynebacterium appendicis	22	1	0	12	1	0	20	0	0	14	1	0	22	0	0
Corynebacterium aquatimens	22	0	0	12	0	0	20	0	0	14	1	0	22	0	0
Corynebacterium aquilae	22	2	0	12	0	0	20	1	0	14	1	0	22	2	0
Corynebacterium argentoratense	22	6	2	12	4	0	20	5	1	14	3	0	22	8	2
Corynebacterium atrinae	22	2	0	12	0	0	20	1	0	14	2	0	22	1	0
Corynebacterium atypicum	22	3	0	12	1	0	20	2	0	14	0	0	22	2	0
Corynebacterium aurimucosum	22	2	0	12	1	0	20	1	0	14	0	0	22	3	0
Corynebacterium auris	22	0	0	12	1	0	20	2	0	14	1	0	22	0	0
Corynebacterium auriscanis	22	3	0	12	2	0	20	2	0	14	0	0	22	2	0
Corynebacterium bovis	22	0	0	12	0	0	20	0	0	14	0	0	22	1	0
Corynebacterium callunae	22	0	0	12	2	0	20	3	0	14	1	0	22	2	0
Corynebacterium camporealensis	22	2	0	12	2	0	20	2	0	14	0	0	22	1	0
Corynebacterium canis	22	1	0	12	1	0	20	2	0	14	2	0	22	3	0
Corynebacterium capitovis	22	2	0	12	0	0	20	2	0	14	0	0	22	1	0
Corynebacterium casei	22	1	0	12	4	0	20	0	0	14	3	0	22	3	0
Corynebacterium caspium	22	1	0	12	0	0	20	1	0	14	1	0	22	0	0
Corynebacterium choanae	22	4	0	12	1	0	20	1	0	14	3	0	22	4	0
Corynebacterium ciconiae	22	3	0	12	0	0	20	2	0	14	0	0	22	1	0
Corynebacterium comes	22	1	0	12	1	0	20	1	0	14	0	0	22	0	0
Corynebacterium confusum	22	0	0	12	0	0	20	1	0	14	0	0	22	1	0
Corynebacterium coyleae	22	1	0	12	0	0	20	0	0	14	0	0	22	0	0
Corynebacterium crudilactis	22	3	0	12	0	0	20	0	0	14	0	0	22	2	0
Corynebacterium cyclohexanicum	22	0	0	12	0	0	20	0	0	14	0	0	22	1	0
Corynebacterium cystitidis	22	1	0	12	0	0	20	2	0	14	2	0	22	2	0
Corynebacterium deserti	22	2	0	12	0	0	20	2	0	14	0	0	22	1	0
Corynebacterium diphtheriae	22	4	0	12	1	0	20	1	0	14	1	0	22	0	0
Corynebacterium doosanense	22	0	0	12	0	0	20	0	0	14	1	0	22	3	0
Corynebacterium durum	22	12	5	12	9	4	20	15	7	14	7	1	22	12	5
Corynebacterium efficiens	22	2	0	12	3	0	20	1	0	14	2	0	22	1	0
[truncated: 6,551 more rows]

## Sheet: HS origin
Species	OS_HC.total	OS_HC.exists	OS_HC.contaminate	OS_PTB.total	OS_PTB.exists	OS_PTB.contaminate	TC_HC.total	TC_HC.exists	TC_HC.contaminate	TC_PTB.total	TC_PTB.exists	TC_PTB.contaminate
Abiotrophia defectiva	12	10	4	20	15	4	12	5	2	20	11	4
Abyssalbus ytuae	12	1	0	20	4	0	12	0	0	20	3	0
Abyssicoccus albus	12	1	0	20	2	0	12	2	0	20	2	0
Abyssogena phaseoliformis symbiont	12	3	0	20	3	0	12	4	0	20	1	0
Acaryochloris marina	12	0	0	20	1	0	12	1	0	20	1	0
Aceticella autotrophica	12	0	0	20	1	0	12	1	0	20	1	0
Acetilactobacillus jinshanensis	12	1	0	20	1	0	12	0	0	20	1	0
Acetivibrio clariflavus	12	7	0	20	6	0	12	4	0	20	0	0
Acetivibrio saccincola	12	4	0	20	10	0	12	2	0	20	2	0
Acetivibrio thermocellus	12	0	0	20	1	0	12	2	0	20	2	0
Acetoanaerobium sticklandii	12	7	0	20	10	0	12	2	0	20	2	0
Acetobacter ascendens	12	0	0	20	2	0	12	0	0	20	1	0
Acetobacter ghanensis	12	1	0	20	1	0	12	1	0	20	1	0
Acetobacter orientalis	12	1	0	20	4	0	12	1	0	20	2	0
Acetobacter oryzifermentans	12	3	0	20	9	0	12	1	0	20	2	0
Acetobacter oryzoeni	12	0	0	20	0	0	12	1	0	20	0	0
Acetobacter pasteurianus	12	1	0	20	5	0	12	2	0	20	2	0
Acetobacter persici	12	0	0	20	0	0	12	0	0	20	1	0
Acetobacter senegalensis	12	0	0	20	2	0	12	0	0	20	0	0
Acetobacter tropicalis	12	0	0	20	2	0	12	0	0	20	1	0
Acetobacterium sp. KB-1	12	2	0	20	3	0	12	2	0	20	1	0
Acetobacterium wieringae	12	1	0	20	3	0	12	1	0	20	2	0
Acetobacterium woodii	12	5	0	20	5	0	12	1	0	20	1	0
Acetohalobium arabaticum	12	3	0	20	2	0	12	2	0	20	0	0
Acetomicrobium mobile	12	3	0	20	1	0	12	0	0	20	0	0
Acholeplasma hippikon	12	5	0	20	9	0	12	1	0	20	0	0
Acholeplasma laidlawii	12	2	0	20	3	0	12	2	0	20	2	0
Achromobacter sp. 77	12	0	0	20	0	0	12	0	0	20	1	0
Achromobacter sp. ES-001	12	0	0	20	0	0	12	2	0	20	0	0
Acidaminococcus fermentans	12	0	0	20	7	0	12	1	0	20	3	0
Acidaminococcus intestini	12	1	0	20	1	0	12	1	0	20	3	0
Acidianus brierleyi	12	0	0	20	1	0	12	0	0	20	1	0
Acidianus manzaensis	12	2	0	20	1	0	12	0	0	20	0	0
Acidianus sp. HS-5	12	1	0	20	0	0	12	0	0	20	0	0
Acidianus sulfidivorans	12	2	0	20	0	0	12	1	0	20	0	0
Acididesulfobacillus acetoxydans	12	2	0	20	4	0	12	1	0	20	1	0
Acidiferrobacter sp. SPIII_3	12	0	0	20	2	0	12	0	0	20	1	0
Acidiferrobacter thiooxydans	12	0	0	20	0	0	12	0	0	20	2	1
Acidihalobacter aeolianus	12	0	0	20	0	0	12	0	0	20	3	1
Acidihalobacter ferrooxydans	12	0	0	20	0	0	12	1	0	20	0	0
Acidihalobacter yilgarnensis	12	0	0	20	0	0	12	0	0	20	1	0
Acidilutibacter cellobiosedens	12	7	0	20	7	0	12	1	0	20	1	0
Acidimicrobium ferrooxidans	12	0	0	20	1	0	12	0	0	20	0	0
Acidisarcina polymorpha	12	0	0	20	1	0	12	0	0	20	1	0
Acidithiobacillus caldus	12	0	0	20	1	0	12	1	0	20	2	0
Acidithiobacillus ferriphilus	12	0	0	20	0	0	12	0	0	20	1	0
Acidithiobacillus ferrivorans	12	2	0	20	6	0	12	2	0	20	2	0
Acidithiobacillus ferrooxidans	12	0	0	20	4	0	12	0	0	20	5	0
Acidithiobacillus sp. 'AMD consortium'	12	0	0	20	0	0	12	1	0	20	0	0
Acidithiobacillus sp. AMEEHan	12	0	0	20	0	0	12	1	0	20	2	0
Acidithiobacillus sp. YTS05	12	0	0	20	1	0	12	0	0	20	1	0
Acidithiobacillus thiooxidans	12	2	0	20	3	0	12	2	0	20	1	0
Acidobacterium capsulatum	12	0	0	20	0	0	12	1	0	20	0	0
Acidocella sp. MX-AZ03	12	0	0	20	0	0	12	1	0	20	0	0
Acidothermus cellulolyticus	12	0	0	20	3	0	12	2	0	20	0	0
Acidovorax sp. 1608163	12	0	0	20	0	0	12	1	0	20	0	0
Acidovorax sp. GBBC 712	12	0	0	20	0	0	12	0	0	20	3	0
Acidovorax sp. HDW3	12	0	0	20	0	0	12	1	0	20	1	0
Acidovorax sp. KKS102	12	0	0	20	0	0	12	0	0	20	1	0
Acidovorax sp. NCPPB 3859	12	0	0	20	1	0	12	1	0	20	0	0
Acidovorax sp. RAC01	12	0	0	20	0	0	12	0	0	20	1	0
Acidovorax temperans	12	0	0	20	0	0	12	4	3	20	6	3
Acinetobacter baumannii	12	0	0	20	0	0	12	0	0	20	2	1
Acinetobacter baylyi	12	2	0	20	2	0	12	0	0	20	0	0
Acinetobacter bouvetii	12	1	0	20	0	0	12	0	0	20	0	0
Acinetobacter calcoaceticus	12	2	0	20	4	0	12	4	0	20	4	0
Acinetobacter chinensis	12	0	0	20	5	0	12	1	0	20	0	0
Acinetobacter colistiniresistens	12	3	0	20	3	0	12	2	0	20	0	0
Acinetobacter cumulans	12	1	0	20	3	0	12	4	1	20	3	0
Acinetobacter defluvii	12	0	0	20	6	0	12	2	0	20	0	0
Acinetobacter dispersus	12	0	0	20	2	0	12	0	0	20	0	0
Acinetobacter equi	12	1	0	20	3	0	12	0	0	20	2	0
Acinetobacter guillouiae	12	0	0	20	1	0	12	1	0	20	0	0
Acinetobacter haemolyticus	12	0	0	20	0	0	12	0	0	20	2	0
Acinetobacter indicus	12	0	0	20	0	0	12	1	0	20	0	0
Acinetobacter johnsonii	12	0	0	20	0	0	12	1	1	20	0	0
Acinetobacter junii	12	0	0	20	0	0	12	4	1	20	8	3
Acinetobacter lactucae	12	1	0	20	0	0	12	1	0	20	1	0
Acinetobacter lanii	12	6	0	20	6	0	12	2	0	20	0	0
Acinetobacter larvae	12	2	0	20	3	0	12	1	0	20	1	0
Acinetobacter lwoffii	12	0	0	20	2	0	12	1	1	20	1	0
Acinetobacter nosocomialis	12	0	0	20	3	0	12	0	0	20	0	0
Acinetobacter oleivorans	12	0	0	20	1	0	12	0	0	20	0	0
Acinetobacter piscicola	12	1	0	20	2	0	12	3	0	20	0	0
Acinetobacter pittii	12	0	0	20	2	0	12	3	0	20	3	1
Acinetobacter portensis	12	0	0	20	1	0	12	0	0	20	0	0
Acinetobacter proteolyticus	12	0	0	20	4	0	12	0	0	20	4	0
Acinetobacter pseudolwoffii	12	2	0	20	2	0	12	2	0	20	2	0
Acinetobacter radioresistens	12	0	0	20	0	0	12	2	1	20	2	0
Acinetobacter schindleri	12	0	0	20	3	0	12	1	0	20	3	0
Acinetobacter seifertii	12	1	0	20	3	0	12	3	0	20	2	0
Acinetobacter septicus	12	0	0	20	1	0	12	0	0	20	2	0
Acinetobacter shaoyimingii	12	0	0	20	3	0	12	0	0	20	1	0
Acinetobacter soli	12	0	0	20	0	0	12	1	1	20	0	0
Acinetobacter sp. 10FS3-1	12	0	0	20	5	0	12	0	0	20	0	0
Acinetobacter sp. A22	12	1	0	20	0	0	12	0	0	20	0	0
Acinetobacter sp. ACNIH1	12	0	0	20	0	0	12	0	0	20	2	0
Acinetobacter sp. ACNIH2	12	2	0	20	2	0	12	2	0	20	1	0
Acinetobacter sp. AHP123	12	1	0	20	1	0	12	1	0	20	1	0
Acinetobacter sp. ANC 7201	12	0	0	20	0	0	12	1	0	20	0	0
Acinetobacter sp. AOR07_HL	12	0	0	20	1	0	12	1	0	20	0	0
Acinetobacter sp. AS23	12	2	0	20	0	0	12	1	0	20	1	0
Acinetobacter sp. ASP199	12	0	0	20	0	0	12	0	0	20	1	0
Acinetobacter sp. C16S1	12	0	0	20	3	0	12	1	0	20	0	0
Acinetobacter sp. C32I	12	0	0	20	5	0	12	0	0	20	5	0
Acinetobacter sp. CS-2	12	0	0	20	7	0	12	1	0	20	4	0
Acinetobacter sp. Colony158	12	0	0	20	1	0	12	1	0	20	1	0
Acinetobacter sp. ESL0695	12	3	0	20	6	0	12	3	0	20	1	0
Acinetobacter sp. F9	12	1	0	20	1	0	12	0	0	20	1	0
Acinetobacter sp. FDAARGOS_724	12	1	0	20	0	0	12	0	0	20	0	0
Acinetobacter sp. GSS19	12	5	0	20	2	0	12	3	0	20	1	0
Acinetobacter sp. KCTC 92772	12	0	0	20	3	0	12	0	0	20	1	0
Acinetobacter sp. LUNF3	12	2	0	20	1	0	12	3	1	20	3	0
Acinetobacter sp. LoGeW2-3	12	1	0	20	2	0	12	1	0	20	0	0
Acinetobacter sp. Marseille-Q1620	12	4	0	20	3	0	12	2	0	20	2	0
Acinetobacter sp. NCu2D-2	12	0	0	20	4	0	12	1	0	20	0	0
Acinetobacter sp. NEB 394	12	3	0	20	0	0	12	1	1	20	2	0
Acinetobacter sp. NEB149	12	0	0	20	3	0	12	0	0	20	3	0
Acinetobacter sp. NyZ410	12	0	0	20	2	0	12	0	0	20	1	0
Acinetobacter sp. PK01	12	2	0	20	1	0	12	1	0	20	2	0
Acinetobacter sp. SCLZS86	12	0	0	20	2	0	12	2	1	20	4	0
Acinetobacter sp. SH20PTE14	12	0	0	20	0	0	12	2	1	20	0	0
Acinetobacter sp. SWBY1	12	0	0	20	0	0	12	0	0	20	3	0
Acinetobacter sp. TGL-Y2	12	0	0	20	1	0	12	2	0	20	0	0
Acinetobacter sp. TR11	12	0	0	20	1	0	12	0	0	20	2	0
Acinetobacter sp. TR3	12	0	0	20	3	0	12	0	0	20	2	0
Acinetobacter sp. TTH0-4	12	0	0	20	6	0	12	1	0	20	2	0
Acinetobacter sp. Tol 5	12	0	0	20	0	0	12	1	0	20	0	0
Acinetobacter sp. WCHA45	12	0	0	20	1	0	12	1	0	20	3	1
Acinetobacter sp. WCHA55	12	0	0	20	6	0	12	2	0	20	4	0
Acinetobacter sp. WCHAc010052	12	1	0	20	0	0	12	0	0	20	0	0
Acinetobacter sp. WY4	12	0	0	20	0	0	12	2	0	20	1	0
Acinetobacter sp. XS-4	12	0	0	20	1	0	12	1	0	20	2	0
Acinetobacter sp. YH12068_T	12	0	0	20	1	0	12	1	0	20	1	0
Acinetobacter sp. YH12138	12	2	0	20	0	0	12	0	0	20	0	0
Acinetobacter sp. YH16040_T	12	0	0	20	1	0	12	1	0	20	1	0
Acinetobacter sp. YH16056_T	12	1	0	20	1	0	12	0	0	20	0	0
Acinetobacter sp. Z1	12	0	0	20	0	0	12	0	0	20	2	0
Acinetobacter tibetensis	12	0	0	20	1	0	12	1	0	20	0	0
Acinetobacter towneri	12	1	0	20	4	0	12	5	0	20	4	0
Acinetobacter ursingii	12	0	0	20	2	0	12	0	0	20	2	0
Acinetobacter variabilis	12	4	0	20	2	0	12	3	0	20	3	0
Acinetobacter venetianus	12	0	0	20	1	0	12	1	0	20	3	0
Acinetobacter virus Acj61	12	1	0	20	0	0	12	0	0	20	0	0
Acinetobacter vivianii	12	3	0	20	7	0	12	2	0	20	2	0
Acinetobacter wanghuae	12	2	0	20	3	0	12	1	0	20	0	0
Acinetobacter wuhouensis	12	0	0	20	2	0	12	0	0	20	1	0
Actinacidiphila bryophytorum	12	0	0	20	0	0	12	1	0	20	0	0
Actinoalloteichus fjordicus	12	0	0	20	1	0	12	1	0	20	0	0
Actinoalloteichus hoggarensis	12	0	0	20	0	0	12	0	0	20	1	0
Actinoalloteichus hymeniacidonis	12	0	0	20	0	0	12	2	0	20	0	0
Actinoalloteichus sp. GBA129-24	12	2	0	20	2	0	12	0	0	20	0	0
Actinobacillus arthritidis	12	10	0	20	13	0	12	3	0	20	2	0
Actinobacillus delphinicola	12	10	0	20	14	0	12	4	0	20	0	0
Actinobacillus equuli	12	4	0	20	6	0	12	3	0	20	1	0
Actinobacillus genomosp. 1	12	10	0	20	16	0	12	1	0	20	4	0
Actinobacillus genomosp. 2	12	8	0	20	11	0	12	5	0	20	1	0
Actinobacillus indolicus	12	8	0	20	13	0	12	4	0	20	1	0
Actinobacillus lignieresii	12	6	0	20	10	0	12	3	0	20	2	0
Actinobacillus pleuropneumoniae	12	5	0	20	17	0	12	1	0	20	3	0
Actinobacillus porcitonsillarum	12	8	0	20	15	0	12	3	0	20	4	0
Actinobacillus sp. GY-402	12	11	0	20	13	0	12	3	0	20	3	0
Actinobacillus suis	12	9	0	20	15	0	12	3	0	20	3	0
Actinobaculum sp. 313	12	5	0	20	17	0	12	1	0	20	5	0
Actinocatenispora thailandica	12	0	0	20	3	0	12	0	0	20	0	0
Actinomadura sp. ATCC 31491	12	0	0	20	0	0	12	1	0	20	0	0
Actinomadura sp. NAK00032	12	0	0	20	0	0	12	0	0	20	1	0
Actinomyces capricornis	12	9	1	20	19	0	12	4	0	20	6	0
Actinomyces faecalis	12	9	0	20	18	0	12	5	0	20	9	1
Actinomyces gaoshouyii	12	5	0	20	11	0	12	1	0	20	2	0
Actinomyces howellii	12	4	0	20	9	0	12	0	0	20	0	0
Actinomyces israelii	12	8	1	20	17	3	12	3	0	20	4	1
Actinomyces lilanjuaniae	12	8	0	20	18	0	12	1	0	20	3	0
Actinomyces marmotae	12	4	0	20	13	0	12	0	0	20	3	0
Actinomyces massiliensis	12	12	3	20	18	5	12	7	1	20	6	2
Actinomyces naeslundii	12	12	5	20	20	13	12	8	3	20	17	9
Actinomyces oris	12	11	9	20	20	10	12	5	3	20	13	7
Actinomyces pacaensis	12	11	4	20	20	7	12	9	4	20	13	7
Actinomyces procaprae	12	6	0	20	17	0	12	1	0	20	3	0
Actinomyces qiguomingii	12	6	0	20	16	0	12	0	0	20	6	0
Actinomyces radicidentis	12	9	0	20	13	0	12	3	0	20	2	0
Actinomyces respiraculi	12	9	0	20	18	0	12	5	0	20	8	0
Actinomyces slackii	12	6	0	20	16	0	12	1	0	20	4	0
Actinomyces sp. 432	12	9	0	20	19	0	12	2	0	20	3	0
Actinomyces sp. Chiba101	12	9	1	20	18	0	12	3	1	20	7	0
Actinomyces sp. HMT 175	12	11	3	20	20	6	12	9	1	20	12	3
Actinomyces sp. HMT897	12	9	0	20	16	0	12	2	0	20	7	0
Actinomyces sp. Z16	12	6	1	20	15	0	12	0	0	20	3	0
Actinomyces sp. oral taxon 169	12	12	4	20	20	9	12	9	2	20	13	4
Actinomyces sp. oral taxon 171	12	12	4	20	20	9	12	6	1	20	13	2
Actinomyces sp. oral taxon 414	12	11	2	20	19	8	12	7	0	20	10	3
Actinomyces sp. oral taxon 897	12	5	0	20	15	0	12	0	0	20	1	0
Actinomyces sp. zg-332	12	2	0	20	3	0	12	3	0	20	2	0
Actinomyces trachealis	12	6	0	20	19	0	12	2	0	20	7	0
Actinomyces viscosus	12	12	2	20	20	5	12	7	0	20	13	3
Actinomyces weissii	12	5	0	20	7	0	12	0	0	20	1	0
Actinomyces wuliandei	12	8	0	20	12	2	12	1	0	20	2	0
Actinoplanes friuliensis	12	0	0	20	0	0	12	0	0	20	1	0
Actinoplanes hotanensis	12	0	0	20	2	0	12	1	0	20	0	0
Actinoplanes ianthinogenes	12	0	0	20	0	0	12	0	0	20	1	0
Actinopolyspora erythraea	12	0	0	20	4	0	12	0	0	20	1	0
Actinosynnema mirum	12	0	0	20	0	0	12	0	0	20	1	0
Actinosynnema pretiosum	12	1	0	20	4	0	12	0	0	20	0	0
Actinotalea sp. JY-7876	12	0	0	20	4	0	12	0	0	20	1	0
Actinotignum schaalii	12	1	0	20	10	0	12	0	0	20	1	0
Actinotignum urinale	12	3	0	20	16	0	12	1	0	20	1	0
Acutalibacter muris	12	1	0	20	2	0	12	1	0	20	1	0
Acuticoccus sp. MNP-M23	12	0	0	20	0	0	12	0	0	20	1	0
Adhaeretor mobilis	12	1	0	20	5	0	12	0	0	20	3	0
Adhaeribacter radiodurans	12	2	0	20	9	0	12	3	0	20	4	0
Adhaeribacter swui	12	0	0	20	7	0	12	0	0	20	3	0
Adlercreutzia equolifaciens	12	1	0	20	2	0	12	3	0	20	1	0
Adlercreutzia hattorii	12	3	0	20	0	0	12	1	0	20	1	0
Advenella alkanexedens	12	0	0	20	0	0	12	0	0	20	1	0
Advenella kashmirensis	12	0	0	20	0	0	12	1	0	20	0	0
Advenella mimigardefordensis	12	0	0	20	0	0	12	1	0	20	1	0
Aegicerativicinus sediminis	12	0	0	20	9	0	12	1	0	20	4	0
Aeoliella mucimassa	12	0	0	20	1	0	12	0	0	20	1	0
Aequoribacter fuscus	12	1	0	20	0	0	12	2	0	20	0	0
Aequorivita sp. Ant34-E75	12	0	0	20	3	0	12	0	0	20	2	0
Aequorivita sp. H23M31	12	9	0	20	5	1	12	3	0	20	3	0
Aequorivita sublithincola	12	0	0	20	7	0	12	0	0	20	2	0
Aeribacillus composti	12	1	0	20	1	0	12	0	0	20	0	0
Aerococcus christensenii	12	5	0	20	11	0	12	2	0	20	4	0
Aerococcus sanguinicola	12	1	0	20	8	0	12	2	0	20	3	0
Aerococcus urinae	12	0	0	20	7	0	12	1	0	20	3	0
Aerococcus urinaeequi	12	2	0	20	9	0	12	3	0	20	3	0
Aerococcus urinaehominis	12	2	0	20	12	0	12	1	0	20	2	0
Aerococcus viridans	12	1	0	20	6	0	12	3	0	20	2	0
Aeromicrobium chenweiae	12	0	0	20	4	0	12	1	0	20	2	0
Aeromicrobium choanae	12	0	0	20	0	0	12	1	0	20	1	0
Aeromicrobium erythreum	12	0	0	20	0	0	12	0	0	20	1	0
Aeromicrobium sp. A1-2	12	0	0	20	7	0	12	1	0	20	4	0
Aeromicrobium sp. HA	12	0	0	20	4	0	12	0	0	20	1	0
Aeromicrobium sp. Leaf245	12	0	0	20	3	0	12	0	0	20	1	0
Aeromicrobium sp. zg-629	12	0	0	20	2	0	12	0	0	20	1	0
Aeromicrobium sp. zg.Y1379	12	0	0	20	2	0	12	0	0	20	3	0
Aeromicrobium sp. zg.Y50	12	0	0	20	1	0	12	3	1	20	1	0
Aeromicrobium yanjiei	12	0	0	20	2	0	12	0	0	20	1	0
Aeromonas allosaccharophila	12	0	0	20	3	0	12	0	0	20	0	0
Aeromonas bestiarum	12	0	0	20	0	0	12	2	0	20	0	0
Aeromonas caviae	12	0	0	20	4	0	12	0	0	20	0	0
Aeromonas dhakensis	12	0	0	20	0	0	12	0	0	20	2	0
Aeromonas enteropelogenes	12	0	0	20	6	0	12	0	0	20	3	0
Aeromonas jandaei	12	0	0	20	3	0	12	0	0	20	0	0
Aeromonas media	12	0	0	20	0	0	12	0	0	20	1	0
Aeromonas phage BUCT695	12	1	0	20	0	0	12	0	0	20	0	0
Aeromonas phage PS1	12	0	0	20	1	0	12	0	0	20	0	0
Aeromonas rivipollensis	12	1	0	20	0	0	12	1	0	20	0	0
Aeromonas rivuli	12	0	0	20	3	0	12	0	0	20	1	0
Aeromonas salmonicida	12	0	0	20	3	0	12	0	0	20	0	0
Aeromonas sanarellii	12	0	0	20	0	0	12	0	0	20	2	0
Aeromonas schubertii	12	0	0	20	0	0	12	1	0	20	0	0
Aeromonas sobria	12	0	0	20	0	0	12	0	0	20	1	0
Aeromonas sp. 1805	12	1	0	20	0	0	12	0	0	20	0	0
Aeromonas sp. 2692-1	12	0	0	20	0	0	12	0	0	20	1	0
Aeromonas sp. ASNIH1	12	0	0	20	0	0	12	1	0	20	0	0
Aeromonas sp. ASNIH2	12	0	0	20	1	0	12	0	0	20	0	0
Aeromonas sp. ASNIH3	12	0	0	20	0	0	12	0	0	20	1	0
Aeromonas sp. ASNIH4	12	0	0	20	1	0	12	1	0	20	2	0
Aeromonas sp. ASNIH5	12	0	0	20	2	0	12	2	1	20	1	0
Aeromonas sp. ASNIH7	12	0	0	20	0	0	12	0	0	20	1	0
Aeromonas sp. BC14	12	0	0	20	0	0	12	0	0	20	1	0
Aeromonas sp. CA23	12	1	0	20	1	0	12	3	0	20	1	0
Aeromonas sp. CU5	12	0	0	20	2	0	12	0	0	20	3	0
Aeromonas sp. FDAARGOS 1402	12	0	0	20	0	0	12	1	0	20	0	0
Aeromonas sp. FDAARGOS 1404	12	1	0	20	1	0	12	1	0	20	1	0
Aeromonas sp. FDAARGOS 1405	12	1	0	20	0	0	12	0	0	20	1	0
Aeromonas sp. FDAARGOS 1406	12	0	0	20	0	0	12	0	0	20	1	0
Aeromonas sp. FDAARGOS 1408	12	1	0	20	0	0	12	0	0	20	0	0
Aeromonas sp. FDAARGOS 1409	12	0	0	20	1	0	12	2	0	20	1	0
Aeromonas sp. FDAARGOS 1410	12	1	0	20	0	0	12	1	0	20	1	0
Aeromonas sp. FDAARGOS 1411	12	1	0	20	0	0	12	0	0	20	1	0
Aeromonas sp. FDAARGOS 1414	12	0	0	20	1	0	12	0	0	20	0	0
Aeromonas sp. FDAARGOS 1415	12	0	0	20	2	0	12	2	0	20	3	0
Aeromonas sp. FDAARGOS 1416	12	0	0	20	0	0	12	1	0	20	0	0
Aeromonas sp. FDAARGOS 1419	12	1	0	20	0	0	12	1	0	20	1	0
Aeromonas sp. WP2-W18-CRE-05	12	0	0	20	0	0	12	1	0	20	0	0
Aeromonas veronii	12	0	0	20	0	0	12	0	0	20	1	0
Aestuariibaculum sp. YM273	12	0	0	20	5	0	12	0	0	20	1	0
Afipia sp. NBIMC_P1-C1	12	0	0	20	0	0	12	0	0	20	1	0
Agarilytica rhodophyticola	12	0	0	20	6	0	12	1	0	20	2	0
Agarivorans aestuarii	12	0	0	20	1	0	12	0	0	20	1	0
Agarivorans albus	12	0	0	20	2	0	12	2	0	20	1	0
Agarivorans gilvus	12	2	0	20	8	0	12	1	0	20	2	0
Agarivorans sp. B2Z047	12	1	0	20	1	0	12	1	0	20	1	0
Agarivorans sp. TSD2052	12	3	0	20	3	0	12	1	0	20	4	0
Agathobacter rectalis	12	9	0	20	10	0	12	1	0	20	3	0
Aggregatibacter actinomycetemcomitans	12	12	1	20	18	6	12	8	1	20	4	0
Aggregatibacter aphrophilus	12	12	4	20	19	8	12	7	3	20	14	5
Aggregatibacter phage S1249	12	4	0	20	7	0	12	0	0	20	0	0
Aggregatibacter segnis	12	12	5	20	19	6	12	6	2	20	10	2
Aggregatibacter sp. 2125159857	12	12	4	20	19	7	12	6	3	20	12	4
Aggregatibacter sp. Marseille-P9115	12	12	5	20	18	5	12	6	3	20	8	2
Aggregatibacter sp. oral taxon 513	12	12	4	20	19	6	12	6	3	20	10	2
Aggregatimonas sangjinii	12	7	0	20	17	0	12	3	0	20	4	0
Agreia sp. COWG	12	0	0	20	3	0	12	0	0	20	1	0
Agrobacterium cucumeris	12	0	0	20	0	0	12	2	1	20	4	1
Agrobacterium deltaense	12	0	0	20	0	0	12	1	0	20	0	0
Agrobacterium fabacearum	12	0	0	20	2	0	12	1	1	20	2	0
Agrobacterium fabrum	12	0	0	20	0	0	12	1	0	20	0	0
Agrobacterium larrymoorei	12	0	0	20	0	0	12	1	0	20	2	0
Agrobacterium leguminum	12	0	0	20	0	0	12	3	1	20	5	2
Agrobacterium pusense	12	0	0	20	3	0	12	2	1	20	4	0
Agrobacterium salinitolerans	12	0	0	20	1	0	12	2	1	20	4	0
Agrobacterium sp. 13-2099-1-2	12	0	0	20	0	0	12	2	0	20	0	0
Agrobacterium sp. 33MFTa1.1	12	0	0	20	1	0	12	1	0	20	1	0
Agrobacterium sp. CGMCC 11546	12	0	0	20	0	0	12	4	0	20	1	0
Agrobacterium sp. MA01	12	0	0	20	0	0	12	0	0	20	2	0
Agrobacterium sp. RAC06	12	0	0	20	3	0	12	1	0	20	2	0
Agrobacterium sp. S7/73	12	1	0	20	0	0	12	1	0	20	2	0
Agrobacterium sp. T29	12	0	0	20	0	0	12	1	0	20	2	0
Agrobacterium tumefaciens	12	0	0	20	0	0	12	1	0	20	0	0
Agrobacterium vaccinii	12	0	0	20	2	0	12	1	0	20	0	0
Agrococcus carbonis	12	0	0	20	4	0	12	0	0	20	2	1
Agrococcus jejuensis	12	0	0	20	0	0	12	0	0	20	1	0
Agrococcus sp. Marseille-Q4369	12	0	0	20	5	0	12	1	0	20	2	0
Agrococcus sp. REN33	12	0	0	20	4	0	12	0	0	20	2	0
Agrococcus sp. SCSIO52902	12	0	0	20	0	0	12	0	0	20	1	0
Agromyces archimandritae	12	0	0	20	3	0	12	0	0	20	1	0
Agromyces aureus	12	0	0	20	0	0	12	0	0	20	1	0
Agromyces flavus	12	0	0	20	0	0	12	0	0	20	2	0
Agromyces laixinhei	12	0	0	20	0	0	12	0	0	20	1	0
Agromyces larvae	12	0	0	20	0	0	12	1	0	20	0	0
Agromyces marinus	12	0	0	20	0	0	12	2	0	20	0	0
Agromyces sp. H17E-10	12	0	0	20	0	0	12	1	0	20	0	0
Akanthomyces muscarius	12	0	0	20	6	0	12	0	0	20	1	0
Akihdevirus balticus	12	1	0	20	0	0	12	0	0	20	0	0
Akkermansia biwaensis	12	5	0	20	11	0	12	2	0	20	2	0
Akkermansia glycaniphila	12	3	0	20	8	0	12	0	0	20	1	0
Akkermansia muciniphila	12	4	0	20	14	0	12	4	0	20	5	0
Akonivirus phedro	12	0	0	20	0	0	12	1	0	20	0	0
Alcaligenes ammonioxydans	12	0	0	20	1	0	12	0	0	20	2	0
Alcaligenes aquatilis	12	0	0	20	0	0	12	0	0	20	1	0
Alcaligenes faecalis	12	0	0	20	1	0	12	1	1	20	1	0
Alcaligenes sp. 1735tsa3	12	0	0	20	1	0	12	1	0	20	1	0
Alcaligenes sp. SMD-FA	12	0	0	20	0	0	12	0	0	20	1	0
Alcaligenes sp. SORT26	12	0	0	20	1	0	12	0	0	20	1	1
Alcanivorax sp.	12	0	0	20	0	0	12	0	0	20	1	0
Algibacter luteus	12	0	0	20	7	0	12	0	0	20	5	0
Algibacter sp. L1A34	12	0	0	20	4	0	12	0	0	20	3	0
Algibacter sp. L3A6	12	1	0	20	2	0	12	1	0	20	1	0
Algoriphagus machipongonensis	12	0	0	20	11	0	12	1	0	20	4	0
Algoriphagus sanaruensis	12	0	0	20	10	0	12	0	0	20	1	0
Algoriphagus sp. NBT04N3	12	1	0	20	8	0	12	3	0	20	3	0
Algoriphagus sp. TR-M5	12	0	0	20	1	0	12	0	0	20	0	0
Algoriphagus sp. TR-M9	12	0	0	20	0	0	12	1	0	20	0	0
Algoriphagus sp. Y33	12	4	0	20	8	0	12	2	0	20	4	0
Aliamphritea ceti	12	0	0	20	2	0	12	2	0	20	1	0
Aliamphritea hakodatensis	12	0	0	20	3	0	12	0	0	20	2	0
Aliarcobacter butzleri	12	7	0	20	8	0	12	3	0	20	4	0
Aliarcobacter cibarius	12	0	0	20	2	0	12	0	0	20	0	0
Aliarcobacter cryaerophilus	12	2	0	20	6	0	12	2	0	20	3	0
Aliarcobacter faecis	12	1	0	20	3	0	12	0	0	20	0	0
Aliarcobacter lanthieri	12	1	0	20	3	0	12	1	0	20	2	0
Aliarcobacter skirrowii	12	4	0	20	6	0	12	1	0	20	2	0
Aliarcobacter thereius	12	2	0	20	3	0	12	2	0	20	1	0
Aliarcobacter trophiarum	12	0	0	20	0	0	12	1	0	20	2	0
Alicyclobacillus acidoterrestris	12	1	0	20	3	0	12	0	0	20	1	0
Alicyclobacillus dauci	12	0	0	20	2	0	12	0	0	20	0	0
Alicyclobacillus fastidiosus	12	0	0	20	7	0	12	1	0	20	2	0
Alicyclobacillus mengziensis	12	2	0	20	4	0	12	2	0	20	1	0
Alicyclobacillus sp. ALC3	12	4	0	20	0	0	12	1	0	20	0	0
Alicyclobacillus sp. SO9	12	0	0	20	1	0	12	0	0	20	0	0
Alicyclobacillus sp. TC	12	0	0	20	4	0	12	0	0	20	0	0
Aliiglaciecola sp. LCG003	12	0	0	20	5	0	12	0	0	20	1	0
Aliiroseovarius crassostreae	12	0	0	20	3	0	12	2	0	20	2	0
Aliivibrio fischeri	12	1	0	20	13	0	12	2	0	20	2	0
Aliivibrio salmonicida	12	3	0	20	10	0	12	3	0	20	1	0
Alisovirus socal22	12	0	0	20	1	0	12	0	0	20	0	0
Alistipes communis	12	7	0	20	15	1	12	4	0	20	7	0
Alistipes dispar	12	11	0	20	16	0	12	4	0	20	5	0
Alistipes finegoldii	12	7	0	20	18	0	12	1	0	20	10	1
Alistipes ihumii	12	3	0	20	17	0	12	3	0	20	6	0
Alistipes indistinctus	12	7	0	20	16	1	12	3	0	20	7	0
Alistipes megaguti	12	11	0	20	19	1	12	5	1	20	7	1
Alistipes onderdonkii	12	9	0	20	20	2	12	3	0	20	8	1
Alistipes senegalensis	12	1	0	20	6	1	12	0	0	20	4	0
Alistipes shahii	12	10	1	20	14	0	12	4	1	20	4	0
Alistipes sp. dk3624	12	1	0	20	9	0	12	1	0	20	3	0
Alkalibacter rhizosphaerae	12	1	0	20	3	0	12	2	0	20	2	0
Alkalicella caledoniensis	12	5	0	20	3	0	12	2	0	20	0	0
Alkaliflexus sp. Ai-910	12	3	0	20	13	0	12	3	0	20	4	0
Alkalihalobacillus sp. AL-G	12	3	0	20	4	0	12	1	0	20	1	0
Alkalihalobacillus sp. LMS39	12	3	0	20	4	0	12	2	0	20	4	0
Alkalihalobacillus sp. LMS6	12	2	0	20	3	0	12	0	0	20	2	0
Alkalihalophilus pseudofirmus	12	0	0	20	6	0	12	0	0	20	1	0
Alkalimarinus alittae	12	0	0	20	1	0	12	0	0	20	2	0
Alkalimarinus coralli	12	0	0	20	2	0	12	0	0	20	0	0
Alkalimarinus sediminis	12	3	0	20	2	0	12	3	0	20	0	0
Alkaliphilus metalliredigens	12	5	0	20	10	0	12	0	0	20	0	0
Alkaliphilus oremlandii	12	4	0	20	7	0	12	3	0	20	2	0
Alkaliphilus sp. B6464	12	8	0	20	7	0	12	1	0	20	2	0
Alkalitalea saponilacus	12	2	0	20	13	0	12	0	0	20	6	0
Alloactinosynnema sp. L-07	12	0	0	20	0	0	12	0	0	20	1	0
Alloalcanivorax xenomutans	12	0	0	20	1	0	12	0	0	20	0	0
Allobacillus halotolerans	12	1	0	20	3	0	12	2	0	20	0	0
Allobaculum mucilyticum	12	7	0	20	7	0	12	0	0	20	1	0
Allobaculum sp. Allo2	12	3	0	20	3	0	12	2	0	20	0	0
Allobranchiibius sp. GilTou73	12	0	0	20	3	0	12	0	0	20	0	0
Allochromatium tepidum	12	0	0	20	0	0	12	0	0	20	1	0
Allochromatium vinosum	12	0	0	20	4	0	12	0	0	20	2	0
Allocoleopsis franciscana	12	1	0	20	4	0	12	0	0	20	1	0
Allocoprobacillus halotolerans	12	2	0	20	9	0	12	2	0	20	3	0
Allofrancisella frigidaquae	12	1	0	20	2	0	12	0	0	20	0	0
Allofrancisella guangzhouensis	12	1	0	20	1	0	12	3	0	20	1	0
Allofrancisella inopinata	12	0	0	20	1	0	12	1	0	20	0	0
Allokutzneria albata	12	0	0	20	0	0	12	0	0	20	1	0
Allomeiothermus silvanus	12	0	0	20	2	0	12	5	1	20	9	2
Allomuricauda aquimarina	12	2	0	20	2	0	12	0	0	20	1	0
Allomuricauda aurantiaca	12	0	0	20	9	0	12	0	0	20	3	0
Allomuricauda lutaonensis	12	3	0	20	12	0	12	1	0	20	2	0
Allomuricauda oceani	12	4	0	20	8	0	12	3	0	20	1	0
Allomuricauda ruestringensis	12	3	0	20	12	0	12	1	0	20	2	0
Allomuricauda sp.	12	0	0	20	11	0	12	0	0	20	4	0
Allorhizobium ampelinum	12	0	0	20	0	0	12	1	0	20	0	0
Allorhizobium pseudoryzae	12	0	0	20	1	0	12	0	0	20	2	0
Allosaccharopolyspora coralli	12	0	0	20	5	0	12	0	0	20	0	0
Allosphingosinicella indica	12	0	0	20	0	0	12	0	0	20	1	0
Alphabaculovirus alteragsegetum	12	0	0	20	1	0	12	0	0	20	1	0
Alphabaculovirus busuppressariae	12	0	0	20	1	0	12	0	0	20	0	0
Alphabaculovirus chofumiferanae	12	0	0	20	0	0	12	1	0	20	0	0
Alphabaculovirus crypeltasicae	12	1	0	20	0	0	12	0	0	20	0	0
Alphabaculovirus cycundantis	12	0	0	20	0	0	12	1	0	20	0	0
Alphabaculovirus helarmigerae	12	0	0	20	0	0	12	0	0	20	1	0
Alphanudivirus grybimaculati	12	0	0	20	1	0	12	0	0	20	0	0
Alphapolyomavirus quintihominis	12	0	0	20	0	0	12	0	0	20	1	0
Alphatorquevirus homin10	12	0	0	20	1	0	12	0	0	20	0	0
Alphatorquevirus homin5	12	0	0	20	0	0	12	0	0	20	1	0
Alteracholeplasma palmae	12	1	0	20	7	0	12	0	0	20	1	0
Altererythrobacter epoxidivorans	12	0	0	20	2	0	12	1	0	20	3	0
Altererythrobacter ishigakiensis	12	0	0	20	1	0	12	1	0	20	0	0
Altererythrobacter rubellus	12	0	0	20	0	0	12	0	0	20	2	0
Altererythrobacter sp. BO-6	12	0	0	20	0	0	12	2	0	20	1	0
Altererythrobacter sp. CAU 1644	12	0	0	20	1	0	12	0	0	20	1	0
Altererythrobacter sp. TH136	12	0	0	20	1	0	12	0	0	20	1	0
Altererythrobacter sp. ZODW24	12	0	0	20	3	0	12	0	0	20	1	0
Alteromonas australica	12	0	0	20	1	0	12	0	0	20	1	0
Alteromonas naphthalenivorans	12	1	0	20	1	0	12	0	0	20	0	0
Alteromonas pelagimontana	12	2	0	20	9	0	12	1	0	20	3	0
Alteromonas sp. 009811495	12	0	0	20	1	0	12	1	0	20	0	0
Alteromonas sp. 76-1	12	3	0	20	3	0	12	1	0	20	1	0
Alteromonas sp. BL110	12	0	0	20	2	0	12	1	0	20	1	0
Alteromonas sp. LMIT006	12	2	0	20	2	0	12	0	0	20	1	0
Alteromonas sp. MB-3u-76	12	2	0	20	1	0	12	0	0	20	2	0
Alteromonas sp. RKMC-009	12	0	0	20	0	0	12	0	0	20	1	0
Alteromonas stellipolaris	12	1	0	20	3	0	12	1	0	20	0	0
Alysiella filiformis	12	5	0	20	10	0	12	1	0	20	0	0
Amedibacterium intestinale	12	2	0	20	10	0	12	0	0	20	4	0
Aminipila butyrica	12	1	0	20	10	0	12	0	0	20	2	0
Aminipila luticellarii	12	0	0	20	13	0	12	0	0	20	3	0
Aminipila terrae	12	4	0	20	16	0	12	3	0	20	3	0
Aminithiophilus ramosus	12	5	0	20	16	0	12	2	0	20	2	0
Aminobacter aminovorans	12	0	0	20	0	0	12	1	0	20	1	0
Aminobacter niigataensis	12	0	0	20	0	0	12	0	0	20	1	0
Aminobacter sp. MDW-2	12	0	0	20	1	0	12	0	0	20	1	0
Aminobacter sp. MET-1	12	0	0	20	0	0	12	0	0	20	2	0
Aminobacter sp. NyZ550	12	0	0	20	1	0	12	0	0	20	0	0
Aminobacter sp. SR38	12	0	0	20	3	0	12	1	0	20	0	0
Aminobacter sp. SS-2016	12	0	0	20	1	0	12	1	0	20	2	0
Aminobacterium colombiense	12	5	0	20	3	0	12	0	0	20	1	0
Aminobacterium sp. MB27-C1	12	0	0	20	1	0	12	0	0	20	1	0
Aminomonas paucivorans	12	3	0	20	9	0	12	2	0	20	4	0
Ammonifex degensii	12	0	0	20	3	0	12	0	0	20	2	0
Amniculibacterium sp. G2-70	12	1	0	20	11	0	12	0	0	20	3	0
Amphibacillus xylanus	12	4	0	20	9	0	12	2	0	20	2	0
Amphritea atlantica	12	0	0	20	3	0	12	0	0	20	0	0
Amphritea japonica	12	0	0	20	0	0	12	0	0	20	1	0
Amycolatopsis acidiphila	12	0	0	20	0	0	12	0	0	20	1	0
Amycolatopsis aidingensis	12	0	0	20	0	0	12	0	0	20	1	0
Amycolatopsis albispora	12	0	0	20	0	0	12	1	0	20	1	0
Amycolatopsis keratiniphila	12	0	0	20	2	0	12	0	0	20	3	0
Amycolatopsis roodepoortensis	12	0	0	20	4	0	12	0	0	20	2	0
Amycolatopsis sp. 4-36	12	0	0	20	5	0	12	0	0	20	3	0
Amycolatopsis sp. BJA-103	12	0	0	20	1	0	12	0	0	20	1	0
Amycolatopsis sp. CA-230715	12	0	0	20	0	0	12	1	0	20	0	0
Amycolatopsis sp. FU40	12	0	0	20	0	0	12	1	0	20	0	0
Amycolatopsis sp. QT-25	12	0	0	20	0	0	12	0	0	20	1	0
Amycolatopsis sp. TNS106	12	0	0	20	3	0	12	0	0	20	0	0
Amycolatopsis sp. YIM 10	12	0	0	20	5	0	12	0	0	20	0	0
Amycolatopsis thermalba	12	0	0	20	0	0	12	1	0	20	0	0
Amylibacter sp. IMCC11727	12	1	0	20	9	0	12	0	0	20	1	0
Amylolactobacillus amylophilus	12	4	0	20	6	0	12	0	0	20	3	0
Anabaena cylindrica	12	0	0	20	1	0	12	0	0	20	0	0
Anabaena sp. 90	12	0	0	20	2	0	12	1	0	20	1	0
Anabaena sp. WA102	12	2	0	20	1	0	12	0	0	20	1	0
Anabaena sp. YBS01	12	0	0	20	0	0	12	4	1	20	2	0
Anabaenopsis circularis	12	3	0	20	6	0	12	2	0	20	0	0
Anabaenopsis elenkinii	12	1	0	20	3	0	12	0	0	20	1	0
Anaerobacillus isosaccharinicus	12	2	0	20	9	0	12	1	0	20	3	0
Anaerobutyricum hallii	12	9	0	20	15	0	12	3	0	20	4	0
Anaerococcus degeneri	12	0	0	20	0	0	12	0	0	20	1	0
Anaerococcus mediterraneensis	12	3	0	20	11	0	12	1	0	20	1	0
Anaerococcus obesiensis	12	5	0	20	7	0	12	2	0	20	1	0
Anaerococcus prevotii	12	7	0	20	5	0	12	3	0	20	2	0
Anaerococcus sp. Marseille-Q7828	12	6	0	20	5	0	12	4	0	20	1	0
Anaerococcus vaginalis	12	3	0	20	4	0	12	1	0	20	2	0
Anaerocolumna cellulosilytica	12	4	0	20	7	0	12	2	0	20	1	0
Anaerocolumna chitinilytica	12	8	0	20	14	0	12	4	0	20	1	0
Anaerocolumna sedimenticola	12	6	0	20	10	0	12	2	0	20	3	0
Anaerocolumna sp. AGMB13025	12	5	0	20	10	0	12	3	1	20	1	0
Anaerocolumna sp. MB42-C2	12	6	0	20	6	0	12	2	0	20	2	0
Anaerohalosphaera lusitana	12	3	0	20	7	0	12	2	0	20	2	0
Anaerolinea thermophila	12	1	0	20	5	0	12	0	0	20	2	0
Anaeromicropila herbilytica	12	9	0	20	10	0	12	3	0	20	3	0
Anaeromyxobacter dehalogenans	12	0	0	20	3	0	12	0	0	20	0	0
Anaeromyxobacter oryzae	12	0	0	20	0	0	12	0	0	20	1	0
Anaeromyxobacter paludicola	12	0	0	20	0	0	12	0	0	20	1	0
Anaeromyxobacter sp. Fw109-5	12	0	0	20	2	0	12	0	0	20	1	0
Anaeromyxobacter sp. K	12	0	0	20	0	0	12	1	0	20	0	0
Anaeropeptidivorans aminofermentans	12	2	0	20	6	0	12	1	0	20	3	0
Anaerostipes caccae	12	5	0	20	7	0	12	2	0	20	1	0
Anaerostipes hadrus	12	6	0	20	13	0	12	2	0	20	4	0
Anaerostipes rhamnosivorans	12	4	0	20	6	0	12	0	0	20	3	0
Anaerotignum propionicum	12	3	0	20	8	0	12	2	0	20	0	0
Anaerotignum sp. MB30-C6	12	1	0	20	3	0	12	3	0	20	2	0
Anaerotruncus colihominis	12	0	0	20	2	0	12	0	0	20	1	0
Anaplasma marginale	12	0	0	20	1	0	12	0	0	20	1	0
Anaplasma ovis	12	0	0	20	0	0	12	0	0	20	1	0
Anaplasma phagocytophilum	12	1	0	20	4	0	12	0	0	20	2	0
Anaplasma platys	12	2	0	20	0	0	12	1	0	20	0	0
Anatilimnocola aggregata	12	0	0	20	1	0	12	1	0	20	1	0
Ancylobacter sp. SL191	12	0	0	20	1	0	12	0	0	20	2	0
Ancylobacter sp. WKF20	12	0	0	20	0	0	12	0	0	20	1	0
Aneurinibacillus soli	12	1	0	20	4	0	12	0	0	20	0	0
Aneurinibacillus sp. B1	12	0	0	20	3	0	12	0	0	20	0	0
Aneurinibacillus sp. Ricciae_BoGa-3	12	2	0	20	4	0	12	3	0	20	1	0
Angelvirus px29	12	0	0	20	0	0	12	1	0	20	0	0
Anomala cuprea entomopoxvirus	12	0	0	20	1	0	12	0	0	20	0	0
Anoxybacillus amylolyticus	12	4	0	20	11	0	12	1	0	20	6	0
Anoxybacillus caldiproteolyticus	12	4	0	20	9	0	12	2	0	20	4	0
Anoxybacillus flavithermus	12	0	0	20	4	0	12	2	1	20	2	0
Anoxybacillus gonensis	12	3	0	20	2	0	12	2	0	20	1	0
Anoxybacillus sp. PDR2	12	1	0	20	0	0	12	0	0	20	0	0
Anoxybacter fermentans	12	4	0	20	9	0	12	2	0	20	1	0
Anseongella ginsenosidimutans	12	2	0	20	11	0	12	0	0	20	7	0
Antarcticibacterium arcticum	12	0	0	20	7	0	12	3	0	20	1	0
Antarcticibacterium flavum	12	0	0	20	11	0	12	0	0	20	1	0
Antarcticibacterium sp. 1MA-6-2	12	2	0	20	3	0	12	1	0	20	3	0
Antarctobacter heliothermus	12	0	0	20	3	0	12	0	0	20	0	0
Anthocerotibacter panamensis	12	6	0	20	13	0	12	2	0	20	4	0
Apibacter raozihei	12	1	0	20	9	0	12	1	0	20	0	0
Apibacter sp. B2966	12	0	0	20	2	0	12	0	0	20	0	0
Apibacter sp. B3706	12	0	0	20	1	0	12	1	0	20	1	0
Apibacter sp. ESL0404	12	1	0	20	2	0	12	0	0	20	1	0
Apibacter sp. ESL0432	12	5	0	20	1	0	12	2	0	20	0	0
Apilactobacillus apinorum	12	1	0	20	10	0	12	1	0	20	2	0
Apilactobacillus apisilvae	12	3	0	20	7	0	12	1	0	20	0	0
Apilactobacillus bombintestini	12	2	0	20	6	0	12	1	0	20	3	0
Apilactobacillus kunkeei	12	7	0	20	14	0	12	2	0	20	3	0
Aquabacter sp. L1I39	12	0	0	20	0	0	12	0	0	20	1	0
Aquaspirillum sp. LM1	12	0	0	20	0	0	12	0	0	20	2	0
Aquibium microcysteis	12	0	0	20	0	0	12	0	0	20	2	0
Aquicella lusitana	12	0	0	20	2	0	12	0	0	20	1	0
Aquicella siphonis	12	0	0	20	1	0	12	0	0	20	2	0
Aquifex aeolicus	12	2	0	20	1	0	12	3	0	20	0	0
Aquiflexum balticum	12	0	0	20	2	0	12	1	0	20	2	0
Aquihabitans sp. G128	12	0	0	20	2	0	12	0	0	20	4	0
Aquiluna borgnonia	12	0	0	20	3	0	12	0	0	20	2	0
Aquiluna sp. KACHI24	12	0	0	20	4	0	12	0	0	20	1	0
Aquimarina sp. AD1	12	0	0	20	1	0	12	0	0	20	1	0
Aquimarina sp. AD10	12	0	0	20	4	0	12	0	0	20	0	0
Aquimarina sp. Aq107	12	0	0	20	9	0	12	0	0	20	2	0
Aquimarina sp. BL5	12	0	0	20	2	0	12	0	0	20	1	0
Aquimarina sp. ERC-38	12	2	0	20	4	0	12	2	0	20	2	0
Aquimarina sp. TRL1	12	1	0	20	4	0	12	0	0	20	1	0
Aquirhabdus parva	12	2	0	20	3	0	12	3	0	20	1	0
Aquirufa nivalisilvae	12	0	0	20	4	0	12	1	0	20	3	0
Aquisediminimonas profunda	12	0	0	20	1	0	12	2	0	20	1	0
Arabiibacter massiliensis	12	0	0	20	3	0	12	0	0	20	2	0
Arachidicoccus ginsenosidivorans	12	0	0	20	5	0	12	1	0	20	2	0
Arachidicoccus soli	12	0	0	20	6	0	12	0	0	20	3	0
Arachidicoccus sp. B3-10	12	0	0	20	5	0	12	0	0	20	1	0
Arachidicoccus sp. BS20	12	0	0	20	11	0	12	0	0	20	1	0
Arachidicoccus terrestris	12	2	0	20	9	0	12	1	0	20	3	0
Arachnia propionica	12	12	7	20	18	10	12	7	3	20	14	6
Arachnia rubra	12	7	1	20	18	5	12	2	1	20	11	2
Arcanobacterium buesumense	12	2	0	20	6	0	12	0	0	20	0	0
Arcanobacterium canis	12	1	0	20	14	0	12	0	0	20	4	0
Arcanobacterium haemolyticum	12	0	0	20	2	0	12	0	0	20	1	0
Arcanobacterium phocae	12	3	0	20	7	0	12	2	0	20	2	0
Arcanobacterium phocisimile	12	2	0	20	6	0	12	2	0	20	1	0
Arcanobacterium pinnipediorum	12	2	0	20	6	0	12	1	0	20	1	0
Arcanobacterium wilhelmae	12	3	0	20	18	0	12	0	0	20	4	0
Archaeoglobus sulfaticallidus	12	0	0	20	1	0	12	0	0	20	0	0
Archaeoglobus veneficus	12	0	0	20	2	0	12	0	0	20	0	0
Archangium violaceum	12	0	0	20	4	0	12	0	0	20	1	1
Arcobacter acticola	12	1	0	20	5	0	12	1	0	20	0	0
Arcobacter aquimarinus	12	3	0	20	9	0	12	1	0	20	1	0
Arcobacter cloacae	12	3	0	20	3	0	12	0	0	20	0	0
Arcobacter defluvii	12	2	0	20	0	0	12	0	0	20	0	0
Arcobacter ellisii	12	0	0	20	1	0	12	2	0	20	1	0
Arcobacter nitrofigilis	12	3	0	20	4	0	12	1	0	20	1	0
Arcobacter peruensis	12	1	0	20	2	0	12	1	0	20	0	0
Arcobacter porcinus	12	3	0	20	1	0	12	2	0	20	1	0
Arcobacter roscoffensis	12	3	0	20	8	0	12	2	0	20	0	0
Arcobacter sp. FWKO B	12	5	0	20	4	0	12	2	0	20	0	0
Arcobacter sp. L	12	2	0	20	1	0	12	1	0	20	0	0
Arcobacter suis	12	1	0	20	3	0	12	0	0	20	2	0
Arcobacter venerupis	12	2	0	20	6	0	12	1	0	20	0	0
Arcticibacterium luteifluviistationis	12	4	0	20	3	0	12	3	0	20	1	0
Arenibacter algicola	12	2	0	20	6	0	12	2	0	20	2	0
Aristaeella hokkaidonensis	12	7	0	20	10	0	12	3	0	20	3	0
Aristaeella lactis	12	6	0	20	5	0	12	2	0	20	2	0
Aristophania vespae	12	0	0	20	1	0	12	0	0	20	1	0
Armstrongvirus armstrong	12	1	0	20	0	0	12	0	0	20	0	0
Aromatoleum buckelii	12	0	0	20	0	0	12	1	0	20	0	0
Aromatoleum petrolei	12	0	0	20	0	0	12	1	0	20	0	0
Arsenicicoccus sp. oral taxon 190	12	0	0	20	0	0	12	0	0	20	1	0
Arsenophonus apicola	12	3	0	20	5	0	12	0	0	20	1	0
Arsenophonus endosymbiont of Aleurodicus dispersus	12	3	0	20	5	0	12	0	0	20	2	0
Arsenophonus nasoniae	12	1	0	20	7	0	12	1	0	20	0	0
Arsenophonus sp. aPb	12	4	0	20	5	0	12	2	0	20	1	0
Arthrobacter agilis	12	0	0	20	1	0	12	0	0	20	0	0
Arthrobacter alpinus	12	0	0	20	7	0	12	0	0	20	3	0
Arthrobacter antioxidans	12	0	0	20	0	0	12	1	0	20	1	0
Arthrobacter caoxuetaonis	12	2	0	20	3	0	12	3	0	20	0	0
Arthrobacter citreus	12	2	0	20	4	0	12	2	0	20	2	0
Arthrobacter dokdonellae	12	0	0	20	0	0	12	0	0	20	1	0
Arthrobacter gengyunqii	12	3	0	20	4	0	12	1	0	20	0	0
Arthrobacter jiangjiafuii	12	0	0	20	2	0	12	0	0	20	0	0
Arthrobacter koreensis	12	0	0	20	4	0	12	0	0	20	3	0
Arthrobacter phage Qui	12	0	0	20	2	0	12	0	0	20	0	0
Arthrobacter phage Sarge	12	0	0	20	0	0	12	1	0	20	0	0
Arthrobacter polaris	12	1	0	20	6	0	12	0	0	20	1	0
Arthrobacter sp.	12	0	0	20	0	0	12	1	0	20	0	0
Arthrobacter sp. 24S4-2	12	0	0	20	1	0	12	0	0	20	1	0
Arthrobacter sp. 31.31	12	0	0	20	0	0	12	0	0	20	1	0
Arthrobacter sp. 68b	12	0	0	20	1	0	12	0	0	20	0	0
Arthrobacter sp. AQ5-05	12	0	0	20	0	0	12	1	0	20	0	0
Arthrobacter sp. ATA002	12	2	0	20	11	0	12	0	0	20	2	0
Arthrobacter sp. CDRTa11	12	0	0	20	1	0	12	0	0	20	0	0
Arthrobacter sp. CJ23	12	4	0	20	6	0	12	2	0	20	2	0
Arthrobacter sp. D5-1	12	0	0	20	2	0	12	0	0	20	0	0
Arthrobacter sp. DNA4	12	2	0	20	10	0	12	2	0	20	3	0
Arthrobacter sp. EM1	12	1	0	20	12	0	12	0	0	20	0	0
Arthrobacter sp. ERGS1:01	12	0	0	20	5	0	12	0	0	20	2	0
Arthrobacter sp. FB24	12	0	0	20	3	0	12	0	0	20	0	0
Arthrobacter sp. FW305-BF8	12	0	0	20	4	0	12	0	0	20	3	0
Arthrobacter sp. FW306-05-C	12	3	0	20	4	0	12	0	0	20	2	0
Arthrobacter sp. FW306-06-A	12	1	0	20	2	0	12	0	0	20	0	0
Arthrobacter sp. FW306-07-I	12	0	0	20	2	0	12	0	0	20	1	0
Arthrobacter sp. FW306-2-2C-D06B	12	2	0	20	7	0	12	1	0	20	1	0
Arthrobacter sp. FX8	12	1	0	20	1	0	12	0	0	20	0	0
Arthrobacter sp. Helios	12	0	0	20	7	0	12	1	0	20	1	0
Arthrobacter sp. KBS0702	12	1	0	20	3	0	12	1	0	20	2	0
Arthrobacter sp. MMS18-M83	12	0	0	20	2	0	12	0	0	20	2	0
Arthrobacter sp. NEB 688	12	0	0	20	0	0	12	1	0	20	1	0
Arthrobacter sp. NicSoilB11	12	1	0	20	1	0	12	0	0	20	0	0
Arthrobacter sp. NicSoilB8	12	0	0	20	3	0	12	1	0	20	0	0
Arthrobacter sp. NicSoilC5	12	2	0	20	5	0	12	2	0	20	0	0
Arthrobacter sp. NtRootA1	12	1	0	20	6	0	12	1	0	20	2	0
Arthrobacter sp. PAMC 25486	12	4	0	20	7	0	12	1	0	20	2	0
Arthrobacter sp. PAMC25284	12	0	0	20	4	0	12	0	0	20	2	1
Arthrobacter sp. PAMC25564	12	0	0	20	3	0	12	2	0	20	1	0
Arthrobacter sp. PGP41	12	2	0	20	3	0	12	4	0	20	0	0
Arthrobacter sp. PM3	12	0	0	20	3	0	12	0	0	20	1	1
Arthrobacter sp. StoSoilA2	12	1	0	20	0	0	12	1	0	20	1	0
Arthrobacter sp. StoSoilB13	12	0	0	20	2	0	12	2	0	20	0	0
Arthrobacter sp. StoSoilB19	12	0	0	20	1	0	12	0	0	20	1	0
Arthrobacter sp. StoSoilB20	12	0	0	20	4	0	12	0	0	20	0	0
Arthrobacter sp. StoSoilB22	12	2	0	20	7	0	12	0	0	20	2	0
Arthrobacter sp. StoSoilB5	12	3	0	20	5	0	12	1	0	20	0	0
Arthrobacter sp. U41	12	0	0	20	3	0	12	0	0	20	0	0
Arthrobacter sp. Y-9	12	0	0	20	4	0	12	1	0	20	0	0
Arthrobacter sp. YC-RL1	12	0	0	20	8	0	12	2	0	20	2	0
Arthrobacter sp. YN	12	1	0	20	6	0	12	0	0	20	0	0
Arthrobacter sp. zg-Y1110	12	2	0	20	5	0	12	0	0	20	2	0
Arthrobacter sp. zg-Y1171	12	2	0	20	7	0	12	2	0	20	2	0
Arthrobacter sp. zg-Y20	12	2	0	20	9	0	12	1	0	20	2	0
Arthrobacter sp. zg-Y815	12	1	0	20	6	0	12	0	0	20	0	0
Arthrobacter sp. zg-Y820	12	0	0	20	3	0	12	0	0	20	1	0
Arthrobacter sp. zg-Y859	12	1	0	20	7	0	12	3	0	20	3	0
Arthrobacter sp. zg-Y919	12	0	0	20	2	0	12	0	0	20	1	0
Arthrobacter sulfonylureivorans	12	0	0	20	2	0	12	0	0	20	4	0
Arthrobacter sunyaminii	12	2	0	20	8	0	12	0	0	20	2	0
Arthrobacter woluwensis	12	0	0	20	7	0	12	1	0	20	1	0
Arthrospira platensis	12	2	0	20	3	0	12	0	0	20	0	0
Asaia bogorensis	12	0	0	20	2	0	12	0	0	20	2	0
Ascochyta rabiei	12	0	0	20	0	0	12	1	0	20	1	0
Aspergillus chevalieri	12	0	0	20	6	0	12	0	0	20	1	0
Aspergillus flavus	12	0	0	20	0	0	12	1	0	20	0	0
Aspergillus fumigatus	12	0	0	20	2	0	12	1	1	20	1	0
Aspergillus luchuensis	12	0	0	20	2	0	12	1	0	20	1	0
Aspergillus nidulans	12	2	0	20	0	0	12	1	0	20	1	0
Aspergillus oryzae	12	0	0	20	0	0	12	1	0	20	3	0
Aster yellows witches'-broom phytoplasma	12	1	0	20	0	0	12	1	0	20	1	0
Asteriusvirus av121Q	12	1	0	20	0	0	12	0	0	20	0	0
Asticcacaulis excentricus	12	0	0	20	0	0	12	1	0	20	1	0
Asticcacaulis sp. SL142	12	0	0	20	1	0	12	0	0	20	1	0
Asticcacaulis sp. ZE23SCel15	12	0	0	20	2	0	12	0	0	20	1	0
Athalassotoga saccharophila	12	2	0	20	3	0	12	2	0	20	0	0
Atlantibacter subterranea	12	0	0	20	0	0	12	0	0	20	2	0
Atopobium sp. oral taxon 416	12	1	0	20	15	0	12	3	0	20	4	0
Atribacter laminatus	12	1	0	20	0	0	12	1	0	20	0	0
Audreyjarvisvirus av949	12	1	0	20	0	0	12	0	0	20	0	0
Aurantiacibacter atlanticus	12	0	0	20	3	0	12	0	0	20	1	0
Aurantiacibacter gangjinensis	12	0	0	20	6	0	12	1	0	20	1	0
Aurantiacibacter sp. MUD11	12	0	0	20	3	0	12	0	0	20	2	0
Aurantiacibacter sp. MUD61	12	0	0	20	0	0	12	1	0	20	3	0
Aurantimicrobium minutum	12	0	0	20	2	0	12	0	0	20	0	0
Aurantimicrobium sp. INA4	12	0	0	20	3	0	12	1	0	20	0	0
Aurantimicrobium sp. MWH-Uga1	12	0	0	20	3	0	12	0	0	20	3	0
Aurantimonas sp. HBX-1	12	0	0	20	0	0	12	0	0	20	1	0
Auraticoccus monumenti	12	0	0	20	4	0	12	1	0	20	2	0
Aureibaculum algae	12	0	0	20	8	0	12	1	0	20	2	0
Aureimonas altamirensis	12	0	0	20	0	0	12	0	0	20	1	0
Aureimonas populi	12	0	0	20	0	0	12	0	0	20	1	0
Aureimonas sp. AU12	12	0	0	20	1	0	12	0	0	20	0	0
Aureimonas sp. OT7	12	0	0	20	0	0	12	0	0	20	1	0
Aureispira sp. CCB-E	12	1	0	20	1	0	12	1	0	20	1	0
Aureispira sp. EL160426	12	2	0	20	10	0	12	2	0	20	1	0
Aureliella helgolandensis	12	0	0	20	2	0	12	0	0	20	0	0
Auritidibacter ignavus	12	1	0	20	8	0	12	0	0	20	0	0
Auritidibacter sp. NML130574	12	1	0	20	1	0	12	0	0	20	0	0
Aurivirus haliotidmalaco1	12	0	0	20	2	0	12	0	0	20	0	0
Aurodevirus hiberniae	12	1	0	20	0	0	12	1	0	20	0	0
Austwickia chelonae	12	0	0	20	5	0	12	0	0	20	0	0
Avibacterium paragallinarum	12	11	0	20	13	0	12	6	0	20	1	0
Avibacterium sp. 20-132	12	8	0	20	13	0	12	2	0	20	2	0
Avibacterium sp. 21-595	12	4	0	20	13	0	12	0	0	20	2	0
Avibacterium volantium	12	11	0	20	19	0	12	3	0	20	2	0
Ayohtrevirus abba	12	0	0	20	1	0	12	0	0	20	0	0
Azospira oryzae	12	0	0	20	0	0	12	1	0	20	2	0
Azospirillum baldaniorum	12	0	0	20	1	0	12	0	0	20	4	1
Azospirillum humicireducens	12	0	0	20	4	0	12	0	0	20	0	0
Azospirillum lipoferum	12	0	0	20	0	0	12	0	0	20	2	0
Azospirillum sp. 412522	12	0	0	20	0	0	12	1	0	20	1	0
Azospirillum sp. TSH100	12	0	0	20	0	0	12	1	0	20	0	0
Azospirillum sp. TSH58	12	0	0	20	1	0	12	0	0	20	2	0
Azotobacter chroococcum	12	0	0	20	0	0	12	1	0	20	1	0
Babesia bigemina	12	2	0	20	3	1	12	0	0	20	3	0
Babesia bovis	12	0	0	20	3	0	12	0	0	20	1	0
Babesia microti	12	0	0	20	1	0	12	1	0	20	0	0
Bacillus aerius	12	0	0	20	3	0	12	0	0	20	0	0
Bacillus albus	12	1	0	20	0	0	12	2	0	20	0	0
Bacillus altitudinis	12	1	0	20	3	0	12	0	0	20	3	0
Bacillus amyloliquefaciens	12	2	0	20	7	0	12	0	0	20	2	0
Bacillus anthracis	12	1	0	20	1	0	12	1	0	20	0	0
Bacillus aquiflavi	12	2	0	20	4	0	12	3	0	20	0	0
Bacillus arachidis	12	6	0	20	5	0	12	1	0	20	1	0
Bacillus atrophaeus	12	5	0	20	1	0	12	1	0	20	1	0
Bacillus badius	12	2	0	20	7	0	12	0	0	20	2	0
Bacillus bombysepticus	12	1	0	20	1	0	12	0	0	20	0	0
Bacillus cabrialesii	12	0	0	20	1	0	12	0	0	20	0	0
Bacillus carboniphilus	12	1	0	20	6	0	12	0	0	20	1	0
Bacillus cereus	12	0	0	20	2	0	12	1	0	20	3	0
Bacillus cytotoxicus	12	4	0	20	9	0	12	0	0	20	1	0
Bacillus dafuensis	12	1	0	20	5	0	12	1	0	20	2	0
Bacillus fonticola	12	1	0	20	10	0	12	0	0	20	1	0
Bacillus glycinifermentans	12	4	0	20	13	0	12	1	0	20	5	0
Bacillus gobiensis	12	4	0	20	3	0	12	0	0	20	3	0
Bacillus halotolerans	12	1	0	20	5	0	12	1	0	20	2	0
Bacillus inaquosorum	12	2	0	20	2	0	12	0	0	20	1	0
Bacillus infantis	12	0	0	20	3	0	12	0	0	20	0	0
Bacillus licheniformis	12	0	0	20	0	0	12	0	0	20	1	0
Bacillus luti	12	3	0	20	3	0	12	1	0	20	0	0
Bacillus methanolicus	12	2	0	20	4	0	12	2	0	20	3	0
Bacillus mojavensis	12	0	0	20	3	0	12	0	0	20	0	0
Bacillus mycoides	12	4	0	20	12	0	12	1	0	20	4	0
Bacillus nitratireducens	12	1	0	20	7	0	12	1	0	20	1	0
Bacillus pacificus	12	0	0	20	0	0	12	1	0	20	0	0
Bacillus paralicheniformis	12	1	0	20	1	0	12	0	0	20	0	0
Bacillus paranthracis	12	3	0	20	0	0	12	2	0	20	0	0
Bacillus phage Kirov	12	0	0	20	0	0	12	1	0	20	0	0
Bacillus phage vB_BanS_Chewbecca	12	0	0	20	0	0	12	1	0	20	0	0
Bacillus phage vB_BanS_Sophrita	12	0	0	20	1	0	12	0	0	20	0	0
Bacillus phage vB_BcoS-136	12	2	0	20	0	0	12	1	0	20	0	0
Bacillus pseudomycoides	12	5	0	20	4	0	12	2	0	20	2	0
Bacillus pumilus	12	1	0	20	8	0	12	0	0	20	1	0
Bacillus rugosus	12	3	0	20	2	0	12	2	0	20	0	0
Bacillus safensis	12	2	0	20	8	0	12	0	0	20	1	0
Bacillus shivajii	12	4	0	20	11	0	12	1	0	20	1	0
Bacillus siamensis	12	2	0	20	5	0	12	0	0	20	0	0
Bacillus smithii	12	2	0	20	4	0	12	2	0	20	1	0
Bacillus sp. 1NLA3E	12	3	0	20	8	0	12	1	0	20	2	0
Bacillus sp. CMF12	12	0	0	20	1	0	12	0	0	20	0	0
Bacillus sp. COPE52	12	0	0	20	0	0	12	1	0	20	0	0
Bacillus sp. CRB-7	12	0	0	20	0	0	12	2	0	20	0	0
Bacillus sp. Cs-700	12	1	0	20	6	0	12	0	0	20	1	0
Bacillus sp. DU-106	12	0	0	20	1	0	12	0	0	20	0	0
Bacillus sp. DX3.1	12	5	0	20	6	0	12	3	0	20	1	0
Bacillus sp. FJAT-18017	12	0	0	20	9	0	12	1	0	20	0	0
Bacillus sp. FJAT-22090	12	2	0	20	8	0	12	0	0	20	1	0
Bacillus sp. FJAT-42376	12	6	0	20	4	0	12	2	0	20	1	0
Bacillus sp. HBCD-sjtu	12	0	0	20	0	0	12	0	0	20	1	0
Bacillus sp. HNR-4	12	0	0	20	1	0	12	0	0	20	0	0
Bacillus sp. JAMB750	12	0	0	20	1	0	12	0	0	20	0	0
Bacillus sp. JAS24-2	12	1	0	20	0	0	12	0	0	20	0	0
Bacillus sp. KH172YL63	12	2	0	20	1	0	12	1	0	20	0	0
Bacillus sp. Lzh-5	12	0	0	20	1	0	12	1	0	20	4	0
Bacillus sp. MBGLi79	12	0	0	20	0	0	12	1	0	20	0	0
Bacillus sp. MD-5	12	0	0	20	1	0	12	0	0	20	0	0
Bacillus sp. N1-1	12	5	0	20	4	0	12	0	0	20	1	0
Bacillus sp. N3536	12	1	0	20	6	0	12	0	0	20	0	0
Bacillus sp. N5-665	12	0	0	20	2	0	12	0	0	20	0	0
Bacillus sp. NEB1478	12	1	0	20	4	0	12	0	0	20	0	0
Bacillus sp. NP247	12	1	0	20	1	0	12	0	0	20	1	0
Bacillus sp. OxB-1	12	4	0	20	2	0	12	2	0	20	2	0
Bacillus sp. PGP15	12	0	0	20	1	0	12	0	0	20	0	0
Bacillus sp. S3	12	3	0	20	5	0	12	2	0	20	1	0
Bacillus sp. SYJ	12	2	0	20	0	0	12	0	0	20	0	0
Bacillus sp. THAF10	12	4	0	20	1	0	12	1	0	20	1	0
Bacillus sp. Y1	12	3	0	20	4	0	12	3	0	20	1	0
Bacillus spizizenii	12	1	0	20	3	0	12	1	0	20	1	0
Bacillus stercoris	12	0	0	20	1	0	12	1	0	20	0	0
Bacillus subtilis	12	3	0	20	7	0	12	1	0	20	2	0
Bacillus swezeyi	12	1	0	20	5	0	12	0	0	20	3	0
Bacillus tequilensis	12	1	0	20	1	0	12	0	0	20	2	0
Bacillus thuringiensis	12	0	0	20	0	0	12	2	0	20	2	0
Bacillus toyonensis	12	4	0	20	4	0	12	1	0	20	2	0
Bacillus tropicus	12	1	0	20	4	0	12	1	0	20	0	0
Bacillus vallismortis	12	1	0	20	4	0	12	0	0	20	0	0
Bacillus velezensis	12	0	0	20	2	0	12	0	0	20	0	0
Bacillus weihaiensis	12	0	0	20	8	0	12	0	0	20	1	0
Bacillus wiedmannii	12	6	1	20	5	0	12	3	0	20	0	0
Bacillus zhangzhouensis	12	2	0	20	8	0	12	0	0	20	2	0
Backyardiganvirus noelle	12	0	0	20	0	0	12	0	0	20	1	0
Bacterioplanes sanyensis	12	0	0	20	5	0	12	1	0	20	2	0
Bacterioplanoides sp. SCSIO 12839	12	0	0	20	1	0	12	0	0	20	0	0
Bacteriovorax stolpii	12	1	0	20	2	0	12	1	0	20	1	0
Bacteroides caccae	12	11	1	20	19	0	12	3	0	20	9	2
Bacteroides caecimuris	12	10	0	20	19	0	12	4	0	20	7	0
Bacteroides cellulosilyticus	12	11	0	20	18	0	12	4	0	20	8	0
Bacteroides coprosuis	12	10	0	20	19	0	12	6	1	20	7	0
Bacteroides eggerthii	12	12	0	20	18	0	12	5	2	20	8	0
Bacteroides faecis	12	11	1	20	18	0	12	4	0	20	9	0
Bacteroides faecium	12	12	0	20	20	0	12	5	0	20	10	1
Bacteroides fragilis	12	12	1	20	20	0	12	4	0	20	12	3
Bacteroides helcogenes	12	11	0	20	19	0	12	5	0	20	9	1
Bacteroides heparinolyticus	12	12	3	20	20	8	12	9	3	20	13	5
Bacteroides humanifaecis	12	5	0	20	13	0	12	2	0	20	3	0
Bacteroides intestinalis	12	12	0	20	18	0	12	4	0	20	7	0
Bacteroides luhongzhouii	12	9	0	20	17	0	12	4	1	20	3	0
Bacteroides nordii	12	12	1	20	15	1	12	5	0	20	7	0
Bacteroides ovatus	12	10	0	20	17	0	12	4	0	20	8	0
Bacteroides salyersiae	12	12	0	20	19	0	12	3	0	20	9	1
Bacteroides sp. A1C1	12	4	0	20	5	0	12	2	0	20	2	0
Bacteroides sp. CACC 737	12	5	0	20	4	0	12	2	0	20	1	0
Bacteroides sp. D2	12	7	0	20	10	0	12	2	0	20	5	0
Bacteroides sp. DH3716P	12	5	0	20	9	0	12	3	0	20	1	0
Bacteroides sp. HF-162	12	2	0	20	4	0	12	2	0	20	3	0
Bacteroides sp. M10	12	7	0	20	13	0	12	3	0	20	3	0
Bacteroides sp. PHL 2737	12	0	0	20	1	0	12	0	0	20	0	0
Bacteroides stercoris	12	11	2	20	19	1	12	4	0	20	9	1
Bacteroides thetaiotaomicron	12	12	0	20	18	0	12	7	0	20	9	1
Bacteroides uniformis	12	12	0	20	18	0	12	4	0	20	8	0
Bacteroides xylanisolvens	12	9	1	20	20	0	12	2	0	20	7	0
Bacteroides zhangwenhongii	12	11	0	20	18	0	12	4	0	20	8	1
Bacteroides zoogleoformans	12	12	0	20	20	4	12	7	0	20	12	2
Barnesiella viscericola	12	12	0	20	20	0	12	6	1	20	9	2
Barrientosiimonas endolithica	12	0	0	20	4	0	12	0	0	20	2	0
Bartonella alsatica	12	1	0	20	5	0	12	0	0	20	1	0
Bartonella ancashensis	12	1	0	20	5	0	12	1	0	20	2	0
Bartonella apihabitans	12	0	0	20	0	0	12	1	0	20	0	0
Bartonella australis	12	0	0	20	6	0	12	0	0	20	0	0
Bartonella birtlesii	12	1	0	20	1	0	12	0	0	20	1	0
Bartonella bovis	12	2	0	20	2	0	12	2	0	20	2	0
Bartonella choladocola	12	2	0	20	1	0	12	1	0	20	0	0
Bartonella clarridgeiae	12	1	0	20	1	0	12	1	0	20	0	0
Bartonella elizabethae	12	0	0	20	1	0	12	1	0	20	0	0
Bartonella grahamii	12	1	0	20	3	0	12	0	0	20	0	0
Bartonella harrusi	12	1	0	20	1	0	12	2	0	20	0	0
Bartonella henselae	12	0	0	20	1	0	12	1	0	20	0	0
Bartonella kosoyi	12	1	0	20	1	0	12	0	0	20	0	0
Bartonella krasnovii	12	1	0	20	1	0	12	0	0	20	0	0
Bartonella machadoae	12	0	0	20	3	0	12	0	0	20	0	0
Bartonella quintana	12	0	0	20	1	0	12	1	0	20	0	0
Bartonella schoenbuchensis	12	2	0	20	1	0	12	0	0	20	2	0
Bartonella sp. 1-1C	12	1	0	20	0	0	12	0	0	20	1	0
Bartonella sp. A1379B	12	0	0	20	1	0	12	0	0	20	0	0
Bartonella sp. HY038	12	2	0	20	1	0	12	1	0	20	0	0
Bartonella sp. HY406	12	1	0	20	2	0	12	0	0	20	0	0
Bartonella sp. TP	12	1	0	20	5	0	12	2	0	20	0	0
Bartonella sp. WD16.2	12	0	0	20	1	0	12	1	0	20	1	0
Bartonella taylorii	12	2	0	20	1	0	12	0	0	20	0	0
Bartonella tribocorum	12	0	0	20	2	0	12	1	0	20	0	0
Bartonella vinsonii	12	2	0	20	4	0	12	1	0	20	1	0
Basfia succiniciproducens	12	0	0	20	1	0	12	0	0	20	2	1
Basilea psittacipulmonis	12	0	0	20	0	0	12	0	0	20	1	0
Bat associated densovirus	12	0	0	20	0	0	12	0	0	20	1	0
Bathymodiolus septemdierum thioautotrophic gill symbiont	12	1	0	20	2	0	12	2	0	20	0	0
Bathymodiolus thermophilus thioautotrophic gill symbiont	12	5	0	20	1	0	12	0	0	20	2	0
Bdellovibrio bacteriovorus	12	0	0	20	0	0	12	0	0	20	1	0
Bdellovibrio reynosensis	12	0	0	20	1	0	12	0	0	20	0	0
Bdellovibrio sp. 22V	12	0	0	20	0	0	12	1	0	20	1	0
Bdellovibrio sp. KM01	12	0	0	20	4	0	12	1	0	20	4	0
Bdellovibrio sp. NC01	12	0	0	20	1	0	12	0	0	20	0	0
Bdellovibrio sp. SKB1291214	12	0	0	20	1	0	12	0	0	20	0	0
Bdellovibrio sp. ZAP7	12	1	0	20	4	0	12	0	0	20	4	0
BeAn 58058 virus	12	1	0	20	0	0	12	0	0	20	0	0
Beggiatoa leptomitoformis	12	0	0	20	0	0	12	1	0	20	1	0
Beijerinckia indica	12	0	0	20	0	0	12	1	0	20	1	0
Belliella baltica	12	1	0	20	5	0	12	0	0	20	0	0
Bergeyella cardium	12	11	1	20	20	1	12	5	0	20	10	2
Bermanella marisrubri	12	0	0	20	5	0	12	0	0	20	1	0
Bernardetia litoralis	12	3	0	20	7	0	12	2	0	20	4	0
Berryella intestinalis	12	0	0	20	2	0	12	0	0	20	1	0
Berryella wangjianweii	12	1	0	20	0	0	12	1	0	20	0	0
Bertelyvirus BL9	12	1	0	20	0	0	12	0	0	20	0	0
Bertelyvirus SC	12	0	0	20	1	0	12	0	0	20	0	0
Beshanovirus aquicola	12	0	0	20	0	0	12	1	0	20	0	0
Besnoitia besnoiti	12	0	0	20	0	0	12	0	0	20	2	0
Betabaculovirus molatipedis	12	1	0	20	0	0	12	0	0	20	1	0
Betabaculovirus pluxylostellae	12	0	0	20	0	0	12	1	0	20	0	0
Betatorquevirus homini10	12	0	0	20	0	0	12	0	0	20	1	0
Betatristromavirus TTV1	12	0	0	20	1	0	12	0	0	20	0	0
Bibersteinia trehalosi	12	11	0	20	19	0	12	5	0	20	4	0
Bifidobacterium actinocoloniiforme	12	2	0	20	8	0	12	1	0	20	0	0
Bifidobacterium adolescentis	12	2	0	20	12	0	12	0	0	20	4	0
Bifidobacterium angulatum	12	2	0	20	8	0	12	1	0	20	1	0
Bifidobacterium animalis	12	1	0	20	4	0	12	0	0	20	1	0
Bifidobacterium asteroides	12	5	1	20	12	0	12	0	0	20	2	0
Bifidobacterium bifidum	12	1	0	20	2	0	12	0	0	20	1	0
Bifidobacterium breve	12	2	0	20	11	0	12	2	0	20	5	0
Bifidobacterium catenulatum	12	3	0	20	14	0	12	6	0	20	4	0
Bifidobacterium choerinum	12	0	0	20	0	0	12	1	0	20	1	0
Bifidobacterium coryneforme	12	0	0	20	3	0	12	0	0	20	1	0
Bifidobacterium dentium	12	10	0	20	12	1	12	4	0	20	6	0
Bifidobacterium imperatoris	12	2	0	20	6	0	12	0	0	20	1	0
Bifidobacterium indicum	12	1	0	20	0	0	12	0	0	20	1	0
Bifidobacterium lemurum	12	1	0	20	4	0	12	0	0	20	0	0
Bifidobacterium phage BD811P2	12	0	0	20	1	0	12	0	0	20	0	0
Bifidobacterium pseudocatenulatum	12	0	0	20	4	0	12	0	0	20	2	0
Bifidobacterium pseudolongum	12	0	0	20	0	0	12	0	0	20	1	0
Bifidobacterium pullorum	12	1	0	20	8	0	12	3	0	20	1	0
Bifidobacterium saguini	12	4	0	20	5	0	12	3	0	20	0	0
Bifidobacterium scardovii	12	1	0	20	4	0	12	0	0	20	0	0
Bifidobacterium sp. ESL0682	12	3	0	20	7	0	12	0	0	20	2	0
Bifidobacterium sp. ESL0690	12	2	0	20	8	0	12	2	0	20	1	0
Bifidobacterium sp. ESL0704	12	1	0	20	6	0	12	0	0	20	0	0
Bifidobacterium sp. ESL0728	12	0	0	20	7	0	12	1	0	20	1	0
Bifidobacterium sp. ESL0764	12	0	0	20	4	0	12	1	0	20	0	0
Bifidobacterium sp. ESL0769	12	0	0	20	3	0	12	0	0	20	0	0
Bifidobacterium sp. ESL0775	12	4	0	20	7	0	12	2	1	20	1	0
Bifidobacterium sp. ESL0790	12	1	0	20	4	0	12	0	0	20	2	0
Bifidobacterium sp. ESL0798	12	1	0	20	4	0	12	1	0	20	0	0
Bifidobacterium sp. ESL0800	12	3	0	20	5	0	12	0	0	20	1	0
Bifidobacterium subtile	12	0	0	20	3	0	12	0	0	20	3	0
Bifidobacterium thermophilum	12	2	0	20	11	0	12	0	0	20	5	0
Bigelowiella natans	12	0	0	20	1	0	12	1	0	20	0	0
Bingvirus bing	12	5	0	20	4	0	12	1	0	20	0	0
Biomaibacter acetigenes	12	3	0	20	5	0	12	0	0	20	0	0
Bisgaardia hudsonensis	12	9	0	20	15	0	12	4	0	20	3	0
Bizionia sp. M204	12	0	0	20	2	0	12	0	0	20	1	0
Bjornvirus bjorn	12	0	0	20	0	0	12	1	0	20	0	0
Blastococcus saxobsidens	12	0	0	20	2	0	12	2	0	20	1	0
Blastococcus sp. PRF04-17	12	0	0	20	4	0	12	0	0	20	0	0
Blastomonas fulva	12	0	0	20	0	0	12	4	0	20	5	1
Blastomonas sp.	12	0	0	20	1	0	12	2	0	20	4	1
Blastomonas sp. RAC04	12	0	0	20	0	0	12	2	0	20	1	0
Blastopirellula sp. J2-11	12	0	0	20	5	0	12	0	0	20	1	0
Blattabacterium clevelandi	12	1	0	20	0	0	12	0	0	20	0	0
Blattabacterium cuenoti	12	1	0	20	11	0	12	0	0	20	6	0
Blattabacterium punctulatus	12	0	0	20	1	0	12	0	0	20	1	0
Blattabacterium sp. (Blaberus giganteus)	12	0	0	20	0	0	12	1	0	20	0	0
Blattabacterium sp. (Blatta orientalis)	12	1	0	20	0	0	12	0	0	20	0	0
Blattabacterium sp. (Blattella germanica)	12	1	0	20	1	0	12	2	0	20	0	0
Blattabacterium sp. (Cryptocercus kyebangensis)	12	3	0	20	1	0	12	0	0	20	0	0
Blattabacterium sp. (Mastotermes darwiniensis)	12	0	0	20	1	0	12	0	0	20	0	0
Blattabacterium sp. DPU	12	1	0	20	0	0	12	0	0	20	0	0
Blautia argi	12	6	0	20	11	0	12	4	0	20	3	0
Blautia hansenii	12	6	0	20	13	0	12	3	0	20	2	0
Blautia liquoris	12	7	0	20	7	0	12	2	0	20	2	0
Blautia obeum	12	2	0	20	0	0	12	0	0	20	1	0
Blautia producta	12	9	0	20	11	0	12	4	0	20	2	0
Blautia pseudococcoides	12	6	0	20	7	0	12	1	0	20	3	0
Blautia sp. NBRC 113351	12	3	0	20	9	0	12	3	0	20	2	0
Blautia sp. SC05B48	12	6	0	20	4	0	12	1	0	20	0	0
Blautia wexlerae	12	5	0	20	9	0	12	2	0	20	3	0
Blochmannia endosymbiont of Camponotus (Colobopsis) obliquus	12	1	0	20	1	0	12	0	0	20	0	0
Blochmannia endosymbiont of Camponotus modoc	12	0	0	20	1	0	12	1	0	20	0	0
Blochmannia endosymbiont of Camponotus nipponensis	12	0	0	20	1	0	12	0	0	20	0	0
Blochmannia endosymbiont of Camponotus sp.	12	3	0	20	2	0	12	0	0	20	0	0
Blochmannia endosymbiont of Colobopsis nipponica	12	1	0	20	2	0	12	1	0	20	1	0
Blochmannia endosymbiont of Polyrhachis (Hedomyrma) turneri	12	4	0	20	3	0	12	0	0	20	0	0
Bohxovirus oralis	12	5	0	20	4	0	12	3	0	20	1	0
Bombilactobacillus bombi	12	3	0	20	6	0	12	0	0	20	0	0
Bombilactobacillus folatiphilus	12	2	0	20	6	0	12	0	0	20	1	0
Bombilactobacillus thymidiniphilus	12	4	0	20	3	0	12	1	0	20	1	0
Bonaevitaevirus bonaevitae	12	0	0	20	0	0	12	0	0	20	1	0
Borrelia anserina	12	1	0	20	0	0	12	0	0	20	1	0
Borrelia coriaceae	12	2	0	20	5	0	12	1	0	20	1	0
Borrelia crocidurae	12	2	0	20	3	0	12	1	0	20	0	0
Borrelia hermsii	12	2	0	20	1	0	12	1	0	20	1	0
Borrelia miyamotoi	12	3	0	20	3	0	12	0	0	20	1	0
Borrelia parkeri	12	1	0	20	2	0	12	0	0	20	0	0
Borrelia sp. A-FGy1	12	1	0	20	1	0	12	0	0	20	0	0
Borrelia sp. BU AG58	12	2	0	20	1	0	12	2	0	20	0	0
Borrelia sp. P9F1	12	0	0	20	0	0	12	1	0	20	0	0
Borrelia sp. RT5S	12	1	0	20	0	0	12	0	0	20	1	0
Borrelia turcica	12	1	0	20	1	0	12	0	0	20	0	0
Borrelia turicatae	12	3	0	20	1	0	12	0	0	20	0	0
Borrelia venezuelensis	12	0	0	20	1	0	12	0	0	20	0	0
Borreliella afzelii	12	1	0	20	0	0	12	0	0	20	0	0
Borreliella burgdorferi	12	3	0	20	1	0	12	0	0	20	0	0
Borreliella californiensis	12	2	0	20	0	0	12	0	0	20	1	0
Borreliella carolinensis	12	1	0	20	0	0	12	0	0	20	0	0
Borreliella finlandensis	12	1	0	20	0	0	12	0	0	20	1	0
Borreliella garinii	12	1	0	20	0	0	12	0	0	20	0	0
Borreliella japonica	12	1	0	20	0	0	12	0	0	20	0	0
Borreliella lanei	12	1	0	20	1	0	12	0	0	20	0	0
Borreliella lusitaniae	12	1	0	20	0	0	12	0	0	20	0	0
Borreliella tanukii	12	2	0	20	0	0	12	0	0	20	0	0
Borreliella turdi	12	0	0	20	1	0	12	1	0	20	0	0
Borreliella yangtzensis	12	1	0	20	1	0	12	0	0	20	0	0
Bosea sp. RAC05	12	0	0	20	2	0	12	0	0	20	3	0
Botrimarina mediterranea	12	0	0	20	0	0	12	0	0	20	1	0
Botrytis cinerea	12	2	0	20	4	0	12	0	0	20	1	0
Boudabousia tangfeifanii	12	4	0	20	8	0	12	0	0	20	2	0
Bovine nidovirus 1	12	0	0	20	1	0	12	0	0	20	0	0
Brachybacterium avium	12	0	0	20	5	0	12	0	0	20	3	1
Brachybacterium faecium	12	0	0	20	5	0	12	0	0	20	1	0
Brachybacterium ginsengisoli	12	0	0	20	5	0	12	0	0	20	4	0
Brachybacterium halotolerans	12	0	0	20	4	0	12	0	0	20	1	0
Brachybacterium huguangmaarense	12	1	0	20	5	0	12	0	0	20	2	0
Brachybacterium kimchii	12	0	0	20	4	0	12	0	0	20	1	0
Brachybacterium saurashtrense	12	0	0	20	7	0	12	1	0	20	2	0
Brachybacterium sp. GU-2	12	0	0	20	0	0	12	0	0	20	2	0
Brachybacterium sp. NBEC-018	12	0	0	20	7	0	12	0	0	20	0	0
Brachybacterium sp. P6-10-X1	12	0	0	20	4	0	12	1	0	20	0	0
Brachybacterium sp. SGAir0954	12	3	0	20	3	0	12	1	0	20	3	0
Brachybacterium vulturis	12	0	0	20	4	0	12	0	0	20	2	0
Brachyspira hampsonii	12	4	0	20	2	0	12	1	0	20	0	0
Brachyspira hyodysenteriae	12	4	0	20	8	0	12	0	0	20	1	0
Brachyspira intermedia	12	1	0	20	3	0	12	0	0	20	0	0
Brachyspira murdochii	12	4	0	20	3	0	12	3	0	20	4	0
Brachyspira pilosicoli	12	6	0	20	6	0	12	2	0	20	2	0
Bradymonas sediminis	12	0	0	20	5	0	12	1	0	20	3	0
Bradyrhizobium australafricanum	12	0	0	20	0	0	12	0	0	20	1	0
Bradyrhizobium brasilense	12	0	0	20	1	0	12	1	0	20	0	0
Bradyrhizobium commune	12	0	0	20	0	0	12	0	0	20	1	0
Bradyrhizobium cosmicum	12	0	0	20	0	0	12	0	0	20	1	0
Bradyrhizobium daqingense	12	0	0	20	0	0	12	0	0	20	1	0
Bradyrhizobium guangxiense	12	0	0	20	0	0	12	0	0	20	1	0
Bradyrhizobium japonicum	12	0	0	20	0	0	12	0	0	20	1	0
Bradyrhizobium ottawaense	12	0	0	20	2	0	12	0	0	20	1	0
Bradyrhizobium quebecense	12	0	0	20	0	0	12	0	0	20	1	0
Bradyrhizobium sp.	12	0	0	20	1	0	12	0	0	20	2	0
Bradyrhizobium sp. 131	12	0	0	20	0	0	12	0	0	20	1	0
Bradyrhizobium sp. 172	12	0	0	20	0	0	12	1	0	20	1	0
Bradyrhizobium sp. 187	12	0	0	20	1	0	12	0	0	20	0	0
Bradyrhizobium sp. 192	12	0	0	20	1	0	12	1	0	20	2	0
Bradyrhizobium sp. 6(2017)	12	0	0	20	4	0	12	0	0	20	0	0
Bradyrhizobium sp. 62B	12	0	0	20	3	0	12	0	0	20	3	1
Bradyrhizobium sp. C-145	12	0	0	20	2	0	12	0	0	20	2	0
Bradyrhizobium sp. CB1717	12	0	0	20	2	0	12	0	0	20	4	0
Bradyrhizobium sp. CB2312	12	0	0	20	0	0	12	0	0	20	1	0
Bradyrhizobium sp. CB3035	12	0	0	20	2	0	12	0	0	20	1	0
Bradyrhizobium sp. CB3481	12	0	0	20	0	0	12	0	0	20	1	0
Bradyrhizobium sp. CCBAU 53338	12	0	0	20	0	0	12	1	0	20	0	0
Bradyrhizobium sp. CCBAU 53340	12	0	0	20	0	0	12	0	0	20	1	0
Bradyrhizobium sp. CCGE-LA001	12	0	0	20	0	0	12	1	0	20	1	0
Bradyrhizobium sp. CCGUVB1N3	12	0	0	20	0	0	12	0	0	20	1	0
Bradyrhizobium sp. CCGUVB23	12	0	0	20	0	0	12	0	0	20	1	0
Bradyrhizobium sp. CIAT3101	12	0	0	20	0	0	12	0	0	20	1	0
Bradyrhizobium sp. CW1	12	0	0	20	0	0	12	1	0	20	0	0
Bradyrhizobium sp. I71	12	0	0	20	1	0	12	0	0	20	0	0
Bradyrhizobium sp. LCT2	12	0	0	20	0	0	12	0	0	20	1	0
Bradyrhizobium sp. NC92	12	0	0	20	2	0	12	1	0	20	0	0
Bradyrhizobium sp. S12-14-2	12	0	0	20	0	0	12	0	0	20	1	0
Bradyrhizobium sp. SEMIA	12	0	0	20	0	0	12	1	0	20	1	0
Bradyrhizobium sp. WBAH41	12	4	0	20	3	0	12	0	0	20	0	0
Bradyrhizobium xenonodulans	12	0	0	20	0	0	12	0	0	20	1	0
Bradyrhizobium zhanjiangense	12	0	0	20	0	0	12	0	0	20	1	1
Brasilonema sennae	12	0	0	20	1	0	12	0	0	20	1	0
Bremerella sp. P1	12	0	0	20	0	0	12	0	0	20	3	0
Bremerella volcania	12	0	0	20	3	0	12	1	0	20	1	0
Brenneria izadpanahii	12	0	0	20	0	0	12	0	0	20	1	0
Brenneria rubrifaciens	12	0	0	20	2	0	12	1	0	20	0	0
Brettanomyces bruxellensis	12	4	0	20	4	0	12	1	0	20	1	0
Brettanomyces nanus	12	4	0	20	3	0	12	2	0	20	1	0
Brevefilum fermentans	12	0	0	20	1	0	12	1	0	20	1	0
Brevibacillus agri	12	0	0	20	0	0	12	1	0	20	1	0
Brevibacillus borstelensis	12	1	0	20	1	0	12	0	0	20	3	0
Brevibacillus brevis	12	0	0	20	4	0	12	1	0	20	2	0
Brevibacillus choshinensis	12	0	0	20	1	0	12	0	0	20	1	0
Brevibacillus composti	12	2	0	20	0	0	12	0	0	20	1	0
Brevibacillus formosus	12	1	0	20	2	0	12	1	0	20	0	0
Brevibacillus humidisoli	12	0	0	20	1	0	12	1	0	20	0	0
Brevibacillus laterosporus	12	3	0	20	7	0	12	1	0	20	3	0
Brevibacillus marinus	12	2	0	20	1	0	12	1	0	20	0	0
Brevibacillus parabrevis	12	0	0	20	1	0	12	0	0	20	0	0
Brevibacillus sp. 7WMA2	12	0	0	20	0	0	12	1	0	20	0	0
Brevibacillus sp. BB3-R1	12	2	0	20	1	0	12	0	0	20	1	0
Brevibacillus sp. DP1.3A	12	2	0	20	1	0	12	1	0	20	1	0
Brevibacillus sp. HD3.3A	12	0	0	20	1	0	12	0	0	20	1	0
Brevibacillus sp. JNUCC-41	12	0	0	20	1	0	12	0	0	20	0	0
Brevibacillus sp. WF146	12	1	0	20	1	0	12	0	0	20	0	0
Brevibacterium atlanticum	12	1	0	20	0	0	12	0	0	20	0	0
Brevibacterium aurantiacum	12	0	0	20	3	0	12	0	0	20	0	0
Brevibacterium limosum	12	1	0	20	4	0	12	0	0	20	1	0
Brevibacterium linens	12	0	0	20	1	0	12	0	0	20	0	0
Brevibacterium luteolum	12	0	0	20	1	0	12	0	0	20	2	0
Brevibacterium oceani	12	0	0	20	4	0	12	0	0	20	1	0
Brevibacterium pigmentatum	12	0	0	20	0	0	12	0	0	20	1	0
Brevibacterium sandarakinum	12	0	0	20	7	0	12	0	0	20	1	0
Brevibacterium siliguriense	12	0	0	20	7	0	12	0	0	20	1	0
Brevibacterium sp. BDJS002	12	0	0	20	2	0	12	0	0	20	1	0
Brevibacterium sp. CS2	12	0	0	20	6	0	12	0	0	20	2	0
Brevibacterium sp. JSBI002	12	0	0	20	7	0	12	2	0	20	0	0
Brevibacterium sp. SMBL_HHYL_HB1	12	0	0	20	8	0	12	0	0	20	2	0
Brevibacterium spongiae	12	0	0	20	8	0	12	0	0	20	2	0
Brevibacterium zhoupengii	12	1	0	20	1	0	12	0	0	20	1	0
Brevirhabdus pacifica	12	0	0	20	1	0	12	1	0	20	0	0
Brevundimonas albigilva	12	0	0	20	0	0	12	1	0	20	1	0
Brevundimonas diminuta	12	0	0	20	0	0	12	2	1	20	2	0
Brevundimonas fontaquae	12	0	0	20	4	0	12	7	3	20	11	3
Brevundimonas goettingensis	12	0	0	20	0	0	12	1	0	20	2	0
Brevundimonas mediterranea	12	0	0	20	0	0	12	2	1	20	4	0
Brevundimonas naejangsanensis	12	0	0	20	0	0	12	2	1	20	0	0
Brevundimonas nasdae	12	0	0	20	3	0	12	2	1	20	3	0
Brevundimonas pondensis	12	0	0	20	0	0	12	2	1	20	2	0
Brevundimonas sp.	12	0	0	20	0	0	12	2	1	20	0	0
Brevundimonas sp. 'scallop'	12	0	0	20	3	0	12	5	0	20	6	0
Brevundimonas sp. 2003-09-23	12	0	0	20	3	0	12	0	0	20	1	0
Brevundimonas sp. BT-123	12	0	0	20	6	0	12	6	1	20	7	3
Brevundimonas sp. Bb-A	12	0	0	20	0	0	12	5	2	20	2	1
Brevundimonas sp. C43	12	0	0	20	1	0	12	7	3	20	6	1
Brevundimonas sp. DS20	12	0	0	20	1	0	12	2	2	20	2	2
Brevundimonas sp. GW460-12-10-14-LB2	12	0	0	20	0	0	12	5	3	20	5	1
Brevundimonas sp. LM2	12	0	0	20	3	0	12	5	2	20	8	2
Brevundimonas sp. M20	12	0	0	20	3	0	12	3	1	20	8	2
Brevundimonas sp. MF30-B	12	0	0	20	0	0	12	0	0	20	2	0
Brevundimonas sp. NIBR10	12	0	0	20	0	0	12	1	0	20	0	0
Brevundimonas sp. NIBR11	12	0	0	20	1	0	12	1	0	20	3	0
Brevundimonas sp. PAMC22021	12	0	0	20	0	0	12	2	1	20	2	0
Brevundimonas sp. SGAir0440	12	0	0	20	0	0	12	5	3	20	4	2
Brevundimonas sp. SL130	12	0	0	20	1	0	12	2	2	20	2	2
Brevundimonas subvibrioides	12	0	0	20	4	0	12	1	0	20	2	2
Brevundimonas vancanneytii	12	0	0	20	0	0	12	1	0	20	1	0
Brevundimonas vesicularis	12	0	0	20	2	1	12	5	4	20	9	4
Brevundimonas vitisensis	12	0	0	20	2	0	12	2	0	20	2	0
Breznakiella homolactica	12	2	0	20	5	0	12	2	0	20	0	0
Bridgettevirus bridgette	12	0	0	20	1	0	12	0	0	20	1	0
Bristolvirus rhodeisland	12	0	0	20	0	0	12	1	0	20	0	0
Britbratvirus britbrat	12	0	0	20	0	0	12	2	0	20	0	0
Brochothrix thermosphacta	12	4	0	20	13	0	12	0	0	20	4	0
Brooklawnia sp. SH051	12	0	0	20	5	0	12	1	0	20	4	0
Brucella anthropi	12	0	0	20	2	0	12	1	0	20	2	0
Brucella inopinata	12	0	0	20	2	0	12	0	0	20	1	0
Brucella melitensis	12	0	0	20	0	0	12	0	0	20	1	0
Brucella pituitosa	12	0	0	20	0	0	12	0	0	20	2	0
Brucella pseudogrignonensis	12	0	0	20	1	0	12	0	0	20	1	0
Brucella sp. 09RB8471	12	1	0	20	0	0	12	0	0	20	0	0
Brucella sp. 10RB9215	12	0	0	20	5	0	12	0	0	20	2	0
Brucella sp. 2280	12	0	0	20	0	0	12	1	0	20	1	0
Brucella sp. 2716	12	1	0	20	1	0	12	0	0	20	1	0
Brucella sp. 458	12	0	0	20	0	0	12	1	0	20	0	0
Brucella sp. 6810	12	0	0	20	0	0	12	0	0	20	1	0
Brucella sp. BO3	12	0	0	20	0	0	12	1	0	20	1	0
Brucella sp. HL-2	12	0	0	20	1	0	12	0	0	20	0	0
Brucella sp. JSBI001	12	0	0	20	0	0	12	0	0	20	1	0
Brucella sp. MAB-22	12	2	0	20	2	0	12	1	0	20	0	0
Brucella sp. NM4	12	0	0	20	0	0	12	1	0	20	0	0
Brucella suis	12	0	0	20	1	0	12	0	0	20	0	0
Brucepastera parasyntrophica	12	5	0	20	12	0	12	0	0	20	3	0
Brussowvirus ALQ132	12	1	0	20	0	0	12	1	0	20	0	0
Brussowvirus bvO1205	12	0	0	20	1	0	12	1	0	20	0	0
Buchnera aphidicola	12	0	0	20	1	0	12	0	0	20	0	0
Bulleidia sp. zg-1006	12	11	0	20	19	0	12	4	0	20	9	0
Burkholderia humptydooensis	12	0	0	20	0	0	12	1	0	20	0	0
Burkholderia phage BcepGomr	12	1	0	20	0	0	12	0	0	20	0	0
Burkholderia phage FLC10	12	1	0	20	1	0	12	0	0	20	0	0
Burkholderia sp. B21-005	12	0	0	20	1	0	12	0	0	20	0	0
Burkholderia sp. HI4860	12	0	0	20	0	0	12	0	0	20	1	0
Burzaovirus coli	12	1	0	20	1	0	12	0	0	20	0	0
Buttiauxella agrestis	12	2	0	20	3	0	12	2	0	20	2	0
Buttiauxella ferragutiae	12	2	0	20	1	0	12	1	0	20	0	0
Buttiauxella sp. 3AFRM03	12	0	0	20	1	0	12	0	0	20	1	0
Buttiauxella sp. R73	12	5	0	20	1	0	12	3	0	20	1	0
Buttiauxella sp. WJP83	12	1	0	20	5	0	12	0	0	20	1	0
Butyricimonas faecalis	12	7	0	20	16	1	12	3	0	20	3	0
Butyricimonas virosa	12	8	0	20	15	0	12	3	0	20	4	0
Butyrivibrio crossotus	12	8	0	20	11	0	12	3	0	20	4	0
Butyrivibrio fibrisolvens	12	8	0	20	12	0	12	3	0	20	3	0
Butyrivibrio hungatei	12	4	0	20	10	0	12	4	0	20	2	0
Butyrivibrio proteoclasticus	12	8	0	20	15	0	12	2	0	20	1	0
Bythopirellula goksoeyrii	12	0	0	20	1	0	12	0	0	20	1	0
Cacao swollen shoot Ghana L virus	12	0	0	20	1	0	12	0	0	20	0	0
Cacepaovirus simiae	12	1	0	20	0	0	12	1	0	20	0	0
Caenibius sp. WL	12	0	0	20	0	0	12	1	0	20	0	0
Caenibius tardaugens	12	0	0	20	1	0	12	1	0	20	1	0
Caeruleovirus Bc431	12	1	0	20	1	0	12	0	0	20	0	0
Caldalkalibacillus thermarum	12	1	0	20	0	0	12	1	0	20	0	0
Caldanaerobacter subterraneus	12	1	0	20	2	0	12	1	0	20	4	0
Caldibacillus thermoamylovorans	12	7	0	20	10	0	12	2	0	20	5	0
Caldicellulosiruptor acetigenus	12	2	0	20	3	0	12	7	2	20	8	1
Caldicellulosiruptor bescii	12	0	0	20	2	0	12	1	0	20	1	0
Caldicellulosiruptor changbaiensis	12	1	0	20	1	0	12	1	0	20	4	0
Caldicellulosiruptor diazotrophicus	12	2	0	20	2	0	12	1	0	20	2	0
Caldicellulosiruptor hydrothermalis	12	2	0	20	2	0	12	2	0	20	1	0
Caldicellulosiruptor kronotskyensis	12	0	0	20	3	0	12	4	0	20	4	0
Caldicellulosiruptor morganii	12	4	0	20	5	0	12	1	0	20	3	0
Caldicellulosiruptor naganoensis	12	1	0	20	2	0	12	2	0	20	1	0
Caldicellulosiruptor obsidiansis	12	2	0	20	2	0	12	2	0	20	3	0
Caldicellulosiruptor owensensis	12	2	0	20	3	0	12	1	0	20	2	0
Caldicellulosiruptor saccharolyticus	12	1	0	20	0	0	12	2	0	20	1	0
Caldicellulosiruptor sp. DIB 104C	12	2	0	20	1	0	12	0	0	20	1	0
Caldichromatium japonicum	12	0	0	20	0	0	12	1	0	20	0	0
Caldilinea aerophila	12	0	0	20	0	0	12	0	0	20	2	0
Caldimicrobium thiodismutans	12	0	0	20	1	0	12	2	0	20	1	0
Caldinitratiruptor microaerophilus	12	0	0	20	2	0	12	1	0	20	0	0
Caldisericum exile	12	3	0	20	1	0	12	3	0	20	1	0
Caldisphaera lagunensis	12	1	0	20	1	0	12	0	0	20	0	0
Calditerrivibrio nitroreducens	12	2	0	20	3	0	12	2	0	20	1	0
Caldithrix abyssi	12	0	0	20	3	0	12	1	0	20	0	0
Caloramator sp. Dgby_cultured_2	12	5	0	20	3	0	12	1	0	20	1	0
Caloramator sp. E03	12	2	0	20	7	0	12	3	0	20	1	0
Caloramator sp. mosi_1	12	6	0	20	14	0	12	3	0	20	3	0
Caloranaerobacter azorensis	12	6	0	20	9	0	12	1	0	20	1	0
Calothrix brevissima	12	0	0	20	2	0	12	0	0	20	0	0
Calothrix parasitica	12	1	0	20	6	0	12	0	0	20	0	0
Calothrix sp. 336/3	12	4	0	20	3	0	12	2	0	20	2	0
Calothrix sp. NIES-2098	12	0	0	20	3	0	12	0	0	20	0	0
Calothrix sp. NIES-2100	12	1	0	20	1	0	12	2	0	20	2	0
Calothrix sp. NIES-3974	12	3	0	20	2	0	12	2	0	20	2	0
Calothrix sp. PCC 6303	12	2	0	20	0	0	12	1	0	20	2	0
Calothrix sp. PCC 7507	12	4	0	20	2	0	12	1	0	20	0	0
Caminibacter mediatlanticus	12	3	0	20	2	0	12	1	0	20	0	0
Caminibacter pacificus	12	1	0	20	3	0	12	0	0	20	0	0
Caminicella sporogenes	12	7	0	20	4	0	12	3	0	20	2	0
Campylobacter armoricus	12	3	0	20	2	0	12	0	0	20	2	0
Campylobacter avium	12	4	0	20	3	0	12	3	0	20	3	0
Campylobacter blaseri	12	3	0	20	5	0	12	0	0	20	1	0
Campylobacter canadensis	12	4	0	20	1	0	12	1	0	20	1	0
Campylobacter coli	12	3	0	20	3	0	12	2	0	20	2	0
Campylobacter concisus	12	12	9	20	20	14	12	9	6	20	18	15
Campylobacter corcagiensis	12	5	0	20	6	0	12	2	0	20	1	0
Campylobacter cuniculorum	12	2	0	20	3	0	12	1	0	20	1	0
Campylobacter curvus	12	12	3	20	18	1	12	4	0	20	11	2
Campylobacter fetus	12	8	0	20	14	0	12	3	0	20	2	0
Campylobacter geochelonis	12	6	0	20	9	0	12	2	0	20	2	0
Campylobacter gracilis	12	12	4	20	20	6	12	7	1	20	10	3
Campylobacter helveticus	12	5	0	20	2	0	12	2	0	20	0	0
Campylobacter hepaticus	12	5	0	20	0	0	12	4	0	20	2	0
Campylobacter hominis	12	9	0	20	9	0	12	3	0	20	4	0
Campylobacter hyointestinalis	12	6	0	20	13	0	12	3	0	20	3	0
Campylobacter iguaniorum	12	9	0	20	10	0	12	2	0	20	3	0
Campylobacter insulaenigrae	12	2	0	20	4	0	12	0	0	20	2	0
Campylobacter jejuni	12	2	0	20	7	0	12	2	0	20	2	0
Campylobacter lanienae	12	5	0	20	6	0	12	3	0	20	3	0
Campylobacter lari	12	3	0	20	8	0	12	2	0	20	1	0
Campylobacter mucosalis	12	11	0	20	13	0	12	5	0	20	3	1
Campylobacter novaezeelandiae	12	3	0	20	4	0	12	2	0	20	1	0
Campylobacter ornithocola	12	2	0	20	3	0	12	0	0	20	1	0
Campylobacter peloridis	12	1	0	20	4	0	12	0	0	20	0	0
Campylobacter pinnipediorum	12	3	0	20	8	0	12	2	0	20	1	0
Campylobacter rectus	12	12	8	20	20	13	12	8	4	20	16	13
Campylobacter showae	12	12	8	20	20	10	12	7	3	20	15	9
Campylobacter sp. 19-13652	12	7	0	20	8	0	12	2	0	20	1	0
Campylobacter sp. 2014D-0216	12	3	0	20	0	0	12	0	0	20	0	0
Campylobacter sp. CCUG 57310	12	11	0	20	17	0	12	4	0	20	3	0
Campylobacter sp. CFSAN093238	12	0	0	20	1	0	12	0	0	20	0	0
Campylobacter sp. CN_NE2	12	6	0	20	5	0	12	3	0	20	1	0
Campylobacter sp. CS_NA3	12	6	0	20	6	0	12	2	0	20	1	0
Campylobacter sp. RM10537	12	1	0	20	5	0	12	0	0	20	0	0
Campylobacter sp. RM12175	12	3	0	20	2	0	12	0	0	20	1	0
Campylobacter sp. RM12651	12	4	0	20	6	0	12	1	0	20	1	0
Campylobacter sp. RM16187	12	10	0	20	13	0	12	3	0	20	5	0
Campylobacter sp. RM16192	12	11	0	20	15	0	12	3	0	20	5	0
Campylobacter sp. RM16704	12	4	0	20	0	0	12	1	0	20	0	0
Campylobacter sp. RM5004	12	1	0	20	4	0	12	0	0	20	3	0
Campylobacter sp. RM6137	12	4	0	20	6	0	12	2	0	20	1	0
Campylobacter sp. RM6914	12	12	0	20	17	0	12	4	0	20	3	0
Campylobacter sp. RM8964	12	3	0	20	2	0	12	2	0	20	1	0
Campylobacter sp. VBCF_01 NA2	12	7	0	20	11	0	12	3	0	20	1	0
Campylobacter sputorum	12	5	0	20	15	0	12	2	0	20	3	0
Campylobacter subantarcticus	12	1	0	20	1	0	12	0	0	20	2	0
Campylobacter upsaliensis	12	2	0	20	2	0	12	2	0	20	1	0
Campylobacter ureolyticus	12	8	0	20	10	0	12	4	0	20	3	0
Campylobacter volucris	12	4	0	20	1	0	12	2	0	20	0	0
Campylobacter vulpis	12	1	0	20	2	0	12	1	0	20	1	0
Camvirus sitrop	12	0	0	20	0	0	12	1	0	20	1	0
Canarypox virus	12	1	0	20	0	0	12	1	0	20	0	0
Candida albicans	12	6	0	20	3	0	12	3	0	20	3	0
Candida dubliniensis	12	2	0	20	4	0	12	3	0	20	1	0
Candida orthopsilosis	12	1	0	20	3	0	12	2	0	20	1	0
Candidatus Absconditicoccus praedator	12	7	0	20	3	0	12	2	0	20	2	0
Candidatus Amoebophilus asiaticus	12	1	0	20	4	0	12	2	0	20	3	0
Candidatus Annandia adelgestsuga	12	1	0	20	1	0	12	0	0	20	0	0
Candidatus Annandia pinicola	12	3	0	20	1	0	12	2	0	20	0	0
Candidatus Aquiluna sp. UB-MaderosW2red	12	0	0	20	1	0	12	0	0	20	2	0
Candidatus Arcticimaribacter forsetii	12	0	0	20	6	0	12	0	0	20	2	0
Candidatus Arsenophonus lipoptenae	12	2	0	20	4	0	12	2	0	20	1	0
Candidatus Arthromitus sp. SFB-mouse-NL	12	0	0	20	2	0	12	0	0	20	1	0
Candidatus Arthromitus sp. SFB-rat-Yit	12	1	0	20	3	0	12	2	0	20	1	0
Candidatus Atelocyanobacterium thalassa	12	2	0	20	2	0	12	0	0	20	0	0
Candidatus Azoamicus ciliaticola	12	0	0	20	2	0	12	0	0	20	1	0
Candidatus Azobacteroides pseudotrichonymphae	12	8	0	20	11	0	12	2	0	20	2	0
Candidatus Babela massiliensis	12	1	0	20	3	0	12	1	0	20	2	0
Candidatus Bandiella numerosa	12	0	0	20	1	0	12	0	0	20	1	0
Candidatus Baumannia cicadellinicola	12	0	0	20	1	0	12	0	0	20	0	0
Candidatus Bipolaricaulis anaerobius	12	1	0	20	2	0	12	1	0	20	1	0
Candidatus Blochmannia chromaiodes	12	2	0	20	0	0	12	0	0	20	0	0
Candidatus Blochmannia ocreatus	12	2	0	20	1	0	12	0	0	20	0	0
Candidatus Blochmannia vafer	12	1	0	20	3	0	12	2	0	20	1	0
Candidatus Blochmannia vicinus	12	2	0	20	2	0	12	0	0	20	0	0
Candidatus Borreliella tachyglossi	12	2	0	20	0	0	12	1	0	20	1	0
Candidatus Campylobacter infans	12	6	0	20	8	0	12	1	0	20	2	0
Candidatus Cardinium hertigii	12	1	0	20	5	0	12	2	0	20	1	0
Candidatus Carsonella ruddii	12	1	0	20	2	0	12	0	0	20	0	0
Candidatus Chlamydia sanziniae	12	1	0	20	0	0	12	0	0	20	0	0
Candidatus Chromulinivorax destructor	12	0	0	20	1	0	12	0	0	20	0	0
Candidatus Cloacimonas acidaminovorans	12	0	0	20	2	0	12	0	0	20	0	0
Candidatus Comchoanobacter bicostacola	12	0	0	20	0	0	12	0	0	20	3	0
Candidatus Contubernalis alkalaceticum	12	4	0	20	8	0	12	0	0	20	1	0
Candidatus Coxiella mudrowiae	12	1	0	20	1	0	12	0	0	20	0	0
Candidatus Cytomitobacter indipagum	12	2	0	20	0	0	12	0	0	20	0	0
Candidatus Cytomitobacter primus	12	4	0	20	1	0	12	2	0	20	2	0
Candidatus Deianiraea vastatrix	12	2	0	20	2	0	12	0	0	20	0	0
Candidatus Desulfofervidus auxilii	12	2	0	20	4	0	12	1	0	20	1	0
Candidatus Desulforudis audaxviator	12	0	0	20	1	0	12	0	0	20	2	0
Candidatus Desulfovibrio trichonymphae	12	2	0	20	1	0	12	1	0	20	1	0
Candidatus Doolittlea endobia	12	1	0	20	1	0	12	1	0	20	1	0
Candidatus Endolissoclinum faulkneri	12	1	0	20	2	0	12	2	0	20	0	0
Candidatus Endomicrobium trichonymphae	12	0	0	20	1	0	12	0	0	20	0	0
Candidatus Endoriftia persephone	12	0	0	20	1	0	12	2	0	20	0	0
Candidatus Enterovibrio luxaltus	12	4	0	20	5	0	12	3	0	20	0	0
Candidatus Erwinia haradaeae	12	1	0	20	3	0	12	0	0	20	1	0
Candidatus Fervidibacter sacchari	12	0	0	20	3	0	12	0	0	20	0	0
Candidatus Filomicrobium marinum	12	0	0	20	2	0	12	0	0	20	2	0
Candidatus Fokinia solitaria	12	1	0	20	3	0	12	0	0	20	0	0
Candidatus Fonsibacter ubiquis	12	0	0	20	3	0	12	1	0	20	0	0
Candidatus Formimonas warabiya	12	2	0	20	1	0	12	1	0	20	0	0
Candidatus Fukatsuia symbiotica	12	2	0	20	5	0	12	2	0	20	2	0
Candidatus Gromoviella agglomerans	12	4	0	20	3	0	12	1	0	20	0	0
Candidatus Gullanella endobia	12	2	0	20	3	0	12	2	0	20	0	0
Candidatus Hamiltonella defensa	12	0	0	20	6	0	12	1	0	20	0	0
Candidatus Hepatoplasma crinochetorum	12	2	0	20	0	0	12	3	0	20	1	0
Candidatus Hoaglandella endobia	12	3	0	20	2	0	12	0	0	20	0	0
Candidatus Hodgkinia cicadicola	12	1	0	20	1	0	12	0	0	20	0	0
Candidatus Hydrogenosomobacter endosymbioticus	12	1	0	20	2	0	12	0	0	20	0	0
Candidatus Ichthyocystis hellenicum	12	1	0	20	0	0	12	0	0	20	0	0
Candidatus Ishikawaella capsulata	12	3	0	20	2	0	12	2	0	20	2	0
Candidatus Kaistella beijingensis	12	2	0	20	4	0	12	0	0	20	1	0
Candidatus Karelsulcia muelleri	12	0	0	20	5	0	12	1	0	20	4	0
Candidatus Kinetoplastibacterium blastocrithidii	12	0	0	20	0	0	12	1	0	20	0	0
Candidatus Kinetoplastibacterium crithidii	12	2	0	20	0	0	12	0	0	20	1	0
Candidatus Kinetoplastibacterium desouzaii	12	2	0	20	1	0	12	1	0	20	1	0
Candidatus Kinetoplastibacterium galatii	12	3	0	20	1	0	12	1	0	20	0	0
Candidatus Kinetoplastibacterium oncopeltii	12	2	0	20	1	0	12	3	0	20	1	0
Candidatus Kinetoplastibacterium sorsogonicusi	12	1	0	20	1	0	12	0	0	20	1	0
Candidatus Korarchaeum cryptofilum	12	1	0	20	0	0	12	0	0	20	0	0
Candidatus Kuenenia stuttgartiensis	12	0	0	20	2	0	12	1	0	20	1	0
Candidatus Liberibacter africanus	12	0	0	20	1	0	12	0	0	20	0	0
Candidatus Liberibacter americanus	12	1	0	20	1	0	12	0	0	20	1	0
Candidatus Liberibacter asiaticus	12	0	0	20	2	0	12	1	0	20	1	0
Candidatus Liberibacter solanacearum	12	1	0	20	2	0	12	0	0	20	0	0
Candidatus Mancarchaeum acidiphilum	12	3	0	20	2	0	12	0	0	20	0	0
Candidatus Methanoliparum sp. LAM-1	12	1	0	20	0	0	12	1	0	20	0	0
Candidatus Methanomethylophilus alvus	12	2	0	20	0	0	12	2	0	20	0	0
Candidatus Methanoplasma termitum	12	2	0	20	0	0	12	0	0	20	0	0
Candidatus Methylacidiphilum fumarolicum	12	1	0	20	1	0	12	1	0	20	1	0
Candidatus Methylacidiphilum infernorum	12	1	0	20	0	0	12	0	0	20	1	0
Candidatus Methylopumilus planktonicus	12	0	0	20	5	0	12	0	0	20	1	0
Candidatus Methylopumilus rimovensis	12	0	0	20	2	0	12	1	0	20	2	0
Candidatus Micrarchaeum sp.	12	0	0	20	0	0	12	0	0	20	1	0
Candidatus Midichloria mitochondrii	12	2	0	20	5	0	12	1	0	20	2	0
Candidatus Mikella endobia	12	0	0	20	1	0	12	0	0	20	0	0
Candidatus Minimicrobia vallesae	12	10	6	20	18	6	12	6	2	20	14	6
Candidatus Moranella endobia	12	1	0	20	2	0	12	0	0	20	1	0
Candidatus Mycoplasma haematolamae	12	3	0	20	0	0	12	0	0	20	0	0
Candidatus Mycoplasma mahonii	12	2	0	20	2	0	12	0	0	20	1	0
Candidatus Mycosynbacter amalyticus	12	5	1	20	5	0	12	1	0	20	0	0
Candidatus Nanohalobium constans	12	1	0	20	0	0	12	0	0	20	0	0
Candidatus Nanopelagicus hibericus	12	0	0	20	2	0	12	0	0	20	1	0
Candidatus Nanopelagicus limnes	12	1	0	20	2	0	12	1	0	20	0	0
Candidatus Nanosynbacter featherlites	12	11	0	20	17	1	12	6	1	20	3	0
Candidatus Nanosynbacter lyticus	12	11	3	20	19	4	12	6	0	20	11	1
Candidatus Nanosynbacter sp. HMT-352	12	12	9	20	19	11	12	11	7	20	19	11
Candidatus Nardonella dryophthoridicola	12	1	0	20	1	0	12	0	0	20	0	0
Candidatus Nesciobacter abundans	12	0	0	20	1	0	12	0	0	20	1	0
Candidatus Nitrosacidococcus tergens	12	2	0	20	5	0	12	1	1	20	3	0
Candidatus Nitrosocosmicus franklandus	12	2	0	20	2	0	12	0	0	20	0	0
Candidatus Nitrosocosmicus hydrocola	12	1	0	20	0	0	12	2	0	20	0	0
Candidatus Nitrosocosmicus oleophilus	12	1	0	20	0	0	12	3	0	20	1	0
Candidatus Nitrosoglobus terrae	12	1	0	20	4	0	12	1	0	20	2	0
Candidatus Nitrosopumilus koreensis	12	0	0	20	2	0	12	0	0	20	0	0
Candidatus Nitrosopumilus sediminis	12	0	0	20	2	0	12	0	0	20	0	0
Candidatus Nitrosopumilus sp. SW	12	2	0	20	1	0	12	0	0	20	2	0
Candidatus Nitrososphaera evergladensis	12	0	0	20	0	0	12	1	0	20	1	0
Candidatus Nitrosotalea okcheonensis	12	1	0	20	0	0	12	1	0	20	0	0
Candidatus Nitrosotenuis cloacae	12	0	0	20	0	0	12	0	0	20	2	0
Candidatus Nitrosotenuis sp. DW1	12	0	0	20	1	0	12	0	0	20	0	0
Candidatus Nitrospira allomarina	12	0	0	20	1	0	12	0	0	20	2	0
Candidatus Nitrospira inopinata	12	0	0	20	1	0	12	0	0	20	0	0
Candidatus Nitrospira neomarina	12	0	0	20	2	0	12	1	0	20	1	0
Candidatus Nitrotoga arctica	12	0	0	20	0	0	12	0	0	20	1	0
Candidatus Nitrotoga sp. AM1P	12	0	0	20	1	0	12	1	0	20	0	0
Candidatus Nucleicultrix amoebiphila	12	0	0	20	3	0	12	2	0	20	2	0
Candidatus Ornithobacterium hominis	12	11	0	20	19	0	12	2	0	20	8	0
Candidatus Pantoea carbekii	12	3	0	20	4	0	12	0	0	20	1	0
Candidatus Paracaedibacter acanthamoebae	12	1	0	20	2	0	12	1	0	20	1	0
Candidatus Paracaedibacter symbiosus	12	0	0	20	0	0	12	0	0	20	1	0
Candidatus Paraluminiphilus aquimaris	12	0	0	20	1	0	12	0	0	20	4	0
Candidatus Pelagibacter giovannonii	12	0	0	20	2	0	12	2	0	20	0	0
Candidatus Pelagibacter sp. FZCC0015	12	2	0	20	4	0	12	0	0	20	0	0
Candidatus Pelagibacter sp. HIMB1321	12	3	0	20	4	0	12	1	0	20	1	0
Candidatus Pelagibacter sp. IMCC9063	12	0	0	20	1	0	12	0	0	20	3	0
Candidatus Pelagibacter sp. RS39	12	0	0	20	2	0	12	1	0	20	2	0
Candidatus Pelagibacter sp. RS40	12	3	0	20	3	0	12	1	0	20	0	0
Candidatus Pelagibacter ubique	12	4	0	20	3	0	12	0	0	20	2	0
Candidatus Pelagisphaera phototrophica	12	4	0	20	4	0	12	5	0	20	3	0
Candidatus Phycorickettsia trachydisci	12	0	0	20	0	0	12	0	0	20	1	0
Candidatus Phytoplasma australiense	12	2	0	20	2	0	12	1	0	20	1	0
Candidatus Phytoplasma luffae	12	1	0	20	3	0	12	1	0	20	0	0
Candidatus Phytoplasma mali	12	0	0	20	2	0	12	2	0	20	0	0
Candidatus Phytoplasma rubi	12	1	0	20	2	0	12	0	0	20	0	0
Candidatus Phytoplasma solani	12	1	0	20	2	0	12	0	0	20	0	0
Candidatus Phytoplasma ziziphi	12	2	0	20	0	0	12	0	0	20	0	0
Candidatus Planktophila lacus	12	0	0	20	0	0	12	0	0	20	1	0
Candidatus Planktophila limnetica	12	0	0	20	1	0	12	1	0	20	2	0
Candidatus Planktophila vernalis	12	0	0	20	1	0	12	0	0	20	0	0
Candidatus Planktophila versatilis	12	0	0	20	3	0	12	0	0	20	1	0
Candidatus Portiera aleyrodidarum	12	0	0	20	1	0	12	1	0	20	1	0
Candidatus Profftella armatura	12	0	0	20	0	0	12	1	0	20	1	0
Candidatus Profftella armatura (Diaphorina cf. continua)	12	0	0	20	0	0	12	0	0	20	1	0
Candidatus Profftia lariciata	12	1	0	20	3	0	12	2	0	20	1	0
Candidatus Profftia sp. (ex Adelges kitamiensis)	12	0	0	20	4	0	12	0	0	20	0	0
Candidatus Profftia tarda	12	0	0	20	5	0	12	1	0	20	2	0
Candidatus Promineofilum breve	12	0	0	20	1	0	12	0	0	20	1	0
Candidatus Protochlamydia amoebophila	12	2	0	20	1	0	12	3	0	20	0	0
Candidatus Protochlamydia naegleriophila	12	0	0	20	1	0	12	0	0	20	2	0
Candidatus Protofrankia datiscae	12	0	0	20	0	0	12	0	0	20	1	0
Candidatus Pseudothioglobus singularis	12	0	0	20	7	0	12	1	0	20	1	0
Candidatus Puniceispirillum marinum	12	1	0	20	1	0	12	3	0	20	3	0
Candidatus Purcelliella pentastirinorum	12	3	0	20	3	0	12	1	0	20	2	0
Candidatus Reidiella endopervernicosa	12	1	0	20	1	0	12	0	0	20	1	0
Candidatus Rhabdochlamydia oedothoracis	12	0	0	20	3	0	12	0	0	20	1	0
Candidatus Rhabdochlamydia porcellionis	12	0	0	20	1	0	12	0	0	20	2	0
Candidatus Rhodoluna planktonica	12	0	0	20	4	0	12	0	0	20	0	0
Candidatus Rickettsiella viridis	12	0	0	20	1	0	12	3	0	20	0	0
Candidatus Riesia pediculicola	12	1	0	20	1	0	12	0	0	20	0	0
Candidatus Riesia pediculischaeffi	12	0	0	20	2	0	12	1	0	20	0	0
Candidatus Ruthia endofausta	12	0	0	20	2	0	12	1	0	20	0	0
Candidatus Ruthturnera calyptogenae	12	0	0	20	1	0	12	1	0	20	0	0
Candidatus Saccharimonas aalborgensis	12	5	0	20	12	0	12	0	0	20	1	0
Candidatus Schneideria nysicola	12	0	0	20	1	0	12	1	0	20	0	0
Candidatus Sneabacter namystus	12	1	0	20	2	0	12	0	0	20	0	0
Candidatus Sodalis pierantonius	12	0	0	20	0	0	12	0	0	20	1	0
Candidatus Steffania adelgidicola	12	1	0	20	2	0	12	1	0	20	0	0
Candidatus Sulfidibacterium hydrothermale	12	3	0	20	5	0	12	2	0	20	1	1
Candidatus Sulfuricurvum sp. RIFRC-1	12	1	0	20	1	0	12	0	0	20	0	0
Candidatus Sulfurimonas baltica	12	3	0	20	2	0	12	0	0	20	0	0
Candidatus Sulfurimonas marisnigri	12	3	0	20	0	0	12	0	0	20	1	0
Candidatus Syntrophocurvum alkaliphilum	12	2	0	20	5	0	12	1	0	20	2	0
Candidatus Tachikawaea gelatinosa	12	5	0	20	3	0	12	3	0	20	2	0
Candidatus Thioglobus autotrophicus	12	0	0	20	3	0	12	0	0	20	1	0
Candidatus Thioglobus sp. NP1	12	1	0	20	3	0	12	2	0	20	3	0
Candidatus Thiothrix anitrata	12	0	0	20	3	0	12	0	0	20	2	0
Candidatus Uabimicrobium amorphum	12	3	0	20	6	0	12	1	0	20	0	0
Candidatus Vallotia tarda	12	0	0	20	1	0	12	0	0	20	0	0
Candidatus Velamenicoccus archaeovorus	12	1	0	20	0	0	12	0	0	20	1	0
Candidatus Vesicomyosocius okutanii	12	1	0	20	1	0	12	1	0	20	1	0
Candidatus Vesicomyosocius sp. SY067_SCS001	12	1	0	20	2	0	12	0	0	20	0	0
Candidatus Viadribacter manganicus	12	0	0	20	0	0	12	0	0	20	2	0
Candidatus Walczuchella monophlebidarum	12	2	0	20	5	0	12	0	0	20	0	0
Candidatus Westeberhardia cardiocondylae	12	3	0	20	2	0	12	0	0	20	2	0
Candidatus Wolbachia massiliensis	12	1	0	20	1	0	12	1	0	20	0	0
Candidatus Xiphinematobacter sp. Idaho Grape	12	0	0	20	2	0	12	1	0	20	1	0
Capnocytophaga canimorsus	12	6	0	20	18	0	12	3	0	20	9	0
Capnocytophaga cynodegmi	12	5	1	20	16	0	12	4	0	20	3	0
Capnocytophaga endodontalis	12	12	4	20	20	3	12	8	2	20	13	7
Capnocytophaga gingivalis	12	12	7	20	20	14	12	9	7	20	16	12
Capnocytophaga haemolytica	12	12	1	20	19	1	12	5	0	20	6	0
Capnocytophaga leadbetteri	12	12	4	20	20	8	12	8	5	20	13	7
Capnocytophaga ochracea	12	12	4	20	20	5	12	7	1	20	15	5
Capnocytophaga sp. FDAARGOS_737	12	12	5	20	20	9	12	6	4	20	16	7
Capnocytophaga sp. H2931	12	4	0	20	1	0	12	2	0	20	1	0
Capnocytophaga sp. H4358	12	3	0	20	1	0	12	1	0	20	2	0
Capnocytophaga sp. oral taxon 323	12	12	0	20	20	1	12	6	0	20	11	1
Capnocytophaga sp. oral taxon 864	12	12	0	20	20	1	12	6	0	20	9	0
Capnocytophaga sp. oral taxon 878	12	12	3	20	20	5	12	8	3	20	12	4
Capnocytophaga sp. oral taxon 902	12	12	0	20	20	1	12	5	1	20	7	0
Capnocytophaga sputigena	12	12	8	20	20	14	12	7	5	20	17	10
Capnocytophaga stomatis	12	3	0	20	18	1	12	2	0	20	7	0
Caproicibacter fermentans	12	2	0	20	7	0	12	2	0	20	1	0
Caproicibacterium amylolyticum	12	3	0	20	2	0	12	4	0	20	0	0
Caproicibacterium lactatifermentans	12	4	0	20	7	0	12	0	0	20	2	0
Caproicibacterium sp. BJN0003	12	3	0	20	16	0	12	3	0	20	3	0
Caproiciproducens sp. NJN-50	12	1	0	20	2	0	12	1	0	20	1	0
Capsulimonas corticalis	12	0	0	20	2	0	12	0	0	20	1	0
Carboxydocella thermautotrophica	12	0	0	20	4	0	12	0	0	20	1	0
Carboxydothermus hydrogenoformans	12	3	0	20	1	0	12	3	0	20	2	0
Cardinium endosymbiont of Encarsia pergandiella	12	0	0	20	4	0	12	0	0	20	1	0
Cardinium endosymbiont of Oedothorax gibbosus	12	1	0	20	1	0	12	1	0	20	2	0
Cardinium endosymbiont of Sogatella furcifera	12	1	0	20	2	0	12	0	0	20	2	0
Cardiobacterium hominis	12	9	2	20	16	5	12	2	1	20	7	3
Cardiobacterium sp. Marseille-Q4385	12	9	0	20	19	4	12	1	0	20	4	2
Carjivirus hominis	12	0	0	20	1	0	12	0	0	20	0	0
Carltongylesvirus GJ1	12	1	0	20	0	0	12	0	0	20	0	0
Carnobacterium divergens	12	5	0	20	15	0	12	3	0	20	3	0
Carnobacterium inhibens	12	5	0	20	8	0	12	3	0	20	1	0
Carnobacterium maltaromaticum	12	5	0	20	18	0	12	4	0	20	3	0
Carnobacterium sp. 17-4	12	3	0	20	7	0	12	2	0	20	0	0
Carnobacterium sp. CP1	12	1	0	20	0	0	12	0	0	20	0	0
Carnobacterium sp. CS13	12	3	0	20	3	0	12	0	0	20	0	0
Carnobacterium viridans	12	2	0	20	9	0	12	0	0	20	1	0
Carvajevirus carvaje	12	0	0	20	0	0	12	1	0	20	0	0
Catalinimonas niigatensis	12	2	0	20	16	0	12	1	0	20	5	0
Catellatospora sp. IY07-71	12	0	0	20	0	0	12	0	0	20	1	0
Catenibacterium mitsuokai	12	3	0	20	8	0	12	3	0	20	0	0
Catenibacterium sp. co_0103	12	2	0	20	8	0	12	0	0	20	2	0
Catenovulum sediminis	12	2	0	20	5	0	12	0	0	20	1	0
Catenovulum sp. TS8	12	2	0	20	10	0	12	1	0	20	1	0
Catenulispora acidiphila	12	0	0	20	2	0	12	0	0	20	1	0
Caulifigura coniformis	12	0	0	20	4	0	12	1	0	20	2	0
Caulobacter henricii	12	0	0	20	0	0	12	1	0	20	1	0
Caulobacter rhizosphaerae	12	0	0	20	0	0	12	0	0	20	2	0
Caulobacter soli	12	0	0	20	2	0	12	0	0	20	0	0
Caulobacter sp. FWC26	12	0	0	20	0	0	12	1	0	20	2	0
Caulobacter vibrioides	12	0	0	20	0	0	12	1	0	20	0	0
Cedecea lapagei	12	0	0	20	2	0	12	0	0	20	1	0
Cedecea neteri	12	0	0	20	0	0	12	1	0	20	0	0
Celeribacter baekdonensis	12	0	0	20	2	0	12	1	0	20	0	0
Celeribacter ethanolicus	12	0	0	20	2	0	12	0	0	20	5	0
Celeribacter marinus	12	0	0	20	4	0	12	1	0	20	1	0
Celerinatantimonas diazotrophica	12	1	0	20	8	0	12	3	0	20	0	0
Celiavirus celia	12	0	0	20	1	0	12	0	0	20	0	0
Cellulomonas chengniuliangii	12	0	0	20	4	0	12	0	0	20	1	0
Cellulomonas dongxiuzhuiae	12	0	0	20	6	0	12	0	0	20	1	0
Cellulomonas fengjieae	12	0	0	20	4	0	12	0	0	20	1	0
Cellulomonas fimi	12	0	0	20	5	0	12	0	0	20	4	0
Cellulomonas flavigena	12	0	0	20	0	0	12	0	0	20	1	1
Cellulomonas gilvus	12	0	0	20	3	0	12	0	0	20	1	0
Cellulomonas iranensis	12	0	0	20	0	0	12	0	0	20	2	0
Cellulomonas shaoxiangyii	12	0	0	20	2	0	12	0	0	20	1	0
Cellulomonas sp. ATA003	12	0	0	20	0	0	12	0	0	20	1	0
Cellulomonas sp. ES6	12	0	0	20	4	0	12	0	0	20	1	0
Cellulomonas sp. JZ18	12	0	0	20	0	0	12	0	0	20	1	0
Cellulomonas sp. S1-8	12	0	0	20	4	0	12	0	0	20	1	0
Cellulomonas sp. WB94	12	0	0	20	4	0	12	0	0	20	1	0
Cellulomonas taurus	12	0	0	20	1	0	12	0	0	20	0	0
Cellulomonas wangleii	12	0	0	20	4	0	12	0	0	20	0	0
Cellulomonas wangsupingiae	12	0	0	20	0	0	12	0	0	20	1	0
Cellulomonas xiejunii	12	0	0	20	2	0	12	0	0	20	1	0
Cellulophaga algicola	12	0	0	20	2	0	12	0	0	20	3	0
Cellulophaga baltica	12	0	0	20	3	0	12	0	0	20	1	0
Cellulophaga lytica	12	0	0	20	4	0	12	0	0	20	2	0
Cellulophaga sp. HaHaR_3_176	12	1	0	20	9	0	12	1	0	20	1	0
Cellulophaga sp. HaHa_2_1	12	0	0	20	0	0	12	0	0	20	1	0
Cellulophaga sp. HaHa_2_95	12	1	0	20	0	0	12	1	0	20	0	0
Cellulophaga sp. L1A9	12	1	0	20	7	0	12	0	0	20	2	0
Cellulosilyticum lentocellum	12	5	0	20	7	0	12	1	0	20	3	0
Cellulosilyticum sp. WCF-2	12	3	0	20	3	0	12	1	0	20	1	0
Cellulosimicrobium protaetiae	12	0	0	20	3	0	12	0	0	20	1	0
Cellulosimicrobium sp. 72-3	12	0	0	20	2	0	12	0	0	20	1	0
Cellulosimicrobium sp. JZ28	12	0	0	20	0	0	12	0	0	20	1	0
Cellulosimicrobium sp. TH-20	12	0	0	20	1	0	12	2	0	20	0	0
Cellvibrio japonicus	12	1	0	20	0	0	12	0	0	20	0	0
Cellvibrio sp. KY-GH-1	12	1	0	20	5	0	12	1	0	20	2	0
Cellvibrio sp. KY-YJ-3	12	0	0	20	1	0	12	1	0	20	0	0
Cellvibrio sp. PSBB006	12	0	0	20	2	0	12	0	0	20	2	0
Cellvibrio sp. QJXJ	12	0	0	20	3	0	12	2	0	20	1	0
Cepunavirus Cp1	12	8	0	20	7	0	12	0	0	20	4	0
Cepunavirus Cp7	12	5	0	20	8	0	12	0	0	20	3	0
Cercospora beticola	12	0	0	20	6	0	12	1	0	20	4	0
Cereibacter azotoformans	12	0	0	20	1	0	12	0	0	20	2	0
Certrevirus CR8	12	0	0	20	1	0	12	0	0	20	0	0
Cetobacterium somerae	12	8	0	20	13	0	12	1	0	20	1	0
Chamaesiphon minutus	12	0	0	20	6	0	12	0	0	20	1	0
Changchengzhania lutea	12	1	0	20	3	0	12	4	0	20	2	0
Changpingibacter yushuensis	12	8	0	20	16	0	12	3	0	20	4	0
Chania multitudinisentens	12	0	0	20	6	0	12	0	0	20	0	0
Charlievirus phrann	12	1	0	20	0	0	12	0	0	20	0	0
Chenggangzhangella methanolivorans	12	0	0	20	0	0	12	0	0	20	1	0
Chitinibacter bivalviorum	12	0	0	20	0	0	12	0	0	20	1	0
Chitinophaga agri	12	3	0	20	8	0	12	4	0	20	4	0
Chitinophaga alhagiae	12	0	0	20	3	0	12	0	0	20	2	0
Chitinophaga caeni	12	0	0	20	2	0	12	1	0	20	0	0
Chitinophaga filiformis	12	5	0	20	15	0	12	3	0	20	5	0
Chitinophaga horti	12	0	0	20	1	0	12	0	0	20	1	0
Chitinophaga oryzae	12	3	0	20	8	0	12	1	0	20	3	0
Chitinophaga pinensis	12	5	0	20	9	0	12	5	0	20	2	0
Chitinophaga sp. HK235	12	0	0	20	2	0	12	0	0	20	4	0
Chitinophaga sp. MD30	12	0	0	20	1	0	12	0	0	20	0	0
Chlamydia abortus	12	1	0	20	3	0	12	0	0	20	0	0
Chlamydia avium	12	2	0	20	1	0	12	2	0	20	0	0
Chlamydia buteonis	12	0	0	20	1	0	12	1	0	20	0	0
Chlamydia caviae	12	0	0	20	1	0	12	0	0	20	0	0
Chlamydia crocodili	12	2	0	20	2	0	12	0	0	20	0	0
Chlamydia felis	12	2	0	20	1	0	12	1	0	20	0	0
Chlamydia gallinacea	12	1	0	20	2	0	12	0	0	20	0	0
Chlamydia muridarum	12	1	0	20	1	0	12	0	0	20	0	0
Chlamydia pecorum	12	1	0	20	0	0	12	1	0	20	0	0
Chlamydia pneumoniae	12	3	0	20	0	0	12	1	0	20	2	0
Chlamydia poikilotherma	12	0	0	20	1	0	12	0	0	20	0	0
Chlamydia psittaci	12	0	0	20	1	0	12	0	0	20	1	0
Chlamydia serpentis	12	1	0	20	2	0	12	0	0	20	0	0
Chlamydia suis	12	0	0	20	7	0	12	3	0	20	1	0
Chlamydia trachomatis	12	0	0	20	0	0	12	1	0	20	0	0
Chlamydiifrater phoenicopteri	12	2	0	20	2	0	12	0	0	20	1	0
Chlamydiifrater volucris	12	0	0	20	1	0	12	1	0	20	0	0
Chloracidobacterium aggregatum	12	0	0	20	6	0	12	1	0	20	1	0
Chloracidobacterium thermophilum	12	0	0	20	3	0	12	0	0	20	0	0
Chloracidobacterium validum	12	1	0	20	0	0	12	1	0	20	0	0
Chlorobaculum parvum	12	0	0	20	0	0	12	0	0	20	2	0
Chlorobaculum sp. MV4-Y	12	0	0	20	6	0	12	1	0	20	2	0
Chlorobaculum tepidum	12	0	0	20	1	0	12	0	0	20	0	0
Chlorobium limicola	12	1	0	20	2	0	12	1	0	20	1	0
Chlorobium phaeobacteroides	12	1	0	20	4	0	12	0	0	20	2	0
Chlorobium phaeovibrioides	12	6	0	20	12	0	12	1	0	20	3	0
Chloroflexus aggregans	12	1	0	20	4	0	12	1	0	20	1	0
Chloroflexus aurantiacus	12	0	0	20	5	0	12	0	0	20	2	0
Chloroherpeton thalassium	12	0	0	20	2	0	12	0	0	20	1	0
Chondrinema litorale	12	5	0	20	14	0	12	3	0	20	5	0
Chondrocystis sp. NIES-4102	12	2	0	20	3	0	12	0	0	20	3	0
Chordicoccus furentiruminis	12	3	0	20	6	0	12	3	0	20	1	0
Choristoneura biennis entomopoxvirus	12	1	0	20	0	0	12	0	0	20	0	0
Christensenella minuta	12	3	0	20	5	0	12	1	1	20	3	0
Christiangramia echinicola	12	1	0	20	4	0	12	1	0	20	1	0
Christiangramia flava	12	4	0	20	6	0	12	0	0	20	3	0
Christiangramia forsetii	12	3	0	20	8	0	12	3	0	20	4	0
Christiangramia fulva	12	2	0	20	12	0	12	2	0	20	3	0
Christiangramia salexigens	12	4	0	20	7	0	12	2	0	20	3	0
Chromobacterium rhizoryzae	12	0	0	20	0	0	12	2	0	20	0	0
Chromohalobacter salexigens	12	0	0	20	1	0	12	0	0	20	0	0
Chroococcidiopsis sp. CCMEE 29	12	0	0	20	1	0	12	0	0	20	1	0
Chroococcidiopsis sp. CCNUC1	12	0	0	20	0	0	12	0	0	20	2	0
Chroococcidiopsis thermalis	12	0	0	20	1	0	12	0	0	20	1	0
Chryseobacterium arthrosphaerae	12	0	0	20	6	0	12	2	0	20	4	1
Chryseobacterium aureum	12	3	0	20	4	0	12	1	0	20	1	0
Chryseobacterium balustinum	12	0	0	20	4	0	12	3	0	20	1	0
Chryseobacterium bernardetii	12	1	0	20	1	0	12	0	0	20	1	0
Chryseobacterium camelliae	12	0	0	20	12	0	12	1	0	20	2	0
Chryseobacterium capnotolerans	12	0	0	20	6	0	12	1	0	20	3	0
Chryseobacterium carnipullorum	12	2	0	20	4	0	12	4	0	20	4	0
Chryseobacterium cucumeris	12	2	0	20	6	0	12	2	0	20	1	0
Chryseobacterium daecheongense	12	6	0	20	6	0	12	2	0	20	5	0
Chryseobacterium faecale	12	9	0	20	8	0	12	3	0	20	2	0
Chryseobacterium gallinarum	12	2	0	20	16	0	12	1	0	20	6	0
Chryseobacterium gambrini	12	0	0	20	0	0	12	2	2	20	3	1
Chryseobacterium glaciei	12	2	0	20	7	0	12	3	0	20	1	0
Chryseobacterium gleum	12	0	0	20	9	0	12	3	0	20	4	0
Chryseobacterium indologenes	12	0	0	20	11	0	12	2	0	20	4	0
Chryseobacterium indoltheticum	12	0	0	20	9	0	12	2	0	20	2	0
Chryseobacterium joostei	12	2	0	20	4	0	12	2	0	20	1	0
Chryseobacterium lactis	12	3	0	20	11	0	12	3	0	20	1	0
Chryseobacterium manosquense	12	1	0	20	3	0	12	3	0	20	0	0
Chryseobacterium nakagawai	12	0	0	20	11	0	12	1	0	20	1	0
Chryseobacterium nepalense	12	3	0	20	1	0	12	1	0	20	0	0
Chryseobacterium oranimense	12	4	0	20	11	0	12	2	0	20	4	0
Chryseobacterium oryzae	12	2	0	20	7	0	12	1	0	20	4	0
Chryseobacterium paludis	12	2	0	20	7	0	12	3	0	20	3	0
Chryseobacterium panacisoli	12	2	0	20	5	0	12	1	1	20	1	0
Chryseobacterium piperi	12	3	0	20	6	0	12	2	0	20	1	0
Chryseobacterium rhizoplanae	12	1	0	20	2	0	12	1	0	20	1	0
Chryseobacterium salivictor	12	1	0	20	9	0	12	3	0	20	2	0
Chryseobacterium shandongense	12	0	0	20	12	0	12	1	0	20	3	0
Chryseobacterium sp.	12	0	0	20	12	0	12	1	0	20	2	0
Chryseobacterium sp. 3008163	12	0	0	20	5	0	12	1	0	20	3	0
Chryseobacterium sp. 6424	12	2	0	20	16	0	12	2	0	20	4	0
Chryseobacterium sp. CX-624	12	1	0	20	10	0	12	0	0	20	4	0
Chryseobacterium sp. CY350	12	5	0	20	8	0	12	1	0	20	1	0
Chryseobacterium sp. D764	12	0	0	20	1	0	12	0	0	20	0	0
Chryseobacterium sp. G0162	12	0	0	20	3	0	12	1	0	20	1	0
Chryseobacterium sp. G0186	12	6	0	20	5	0	12	2	0	20	0	0
Chryseobacterium sp. G0201	12	0	0	20	10	0	12	1	0	20	4	0
Chryseobacterium sp. IHB B 17019	12	0	0	20	10	0	12	2	0	20	2	0
Chryseobacterium sp. JV274	12	0	0	20	1	0	12	0	0	20	0	0
Chryseobacterium sp. LJ668	12	3	0	20	6	0	12	1	0	20	1	0
Chryseobacterium sp. MA9	12	3	0	20	6	0	12	2	0	20	3	0
Chryseobacterium sp. MEBOG06	12	3	0	20	8	0	12	3	0	20	3	0
Chryseobacterium sp. MEBOG07	12	0	0	20	5	0	12	2	0	20	4	0
Chryseobacterium sp. MMS21-Ot14	12	0	0	20	2	0	12	1	0	20	2	0
Chryseobacterium sp. PCH239	12	0	0	20	2	0	12	1	0	20	1	0
Chryseobacterium sp. PET-29	12	0	0	20	2	0	12	2	0	20	1	0
Chryseobacterium sp. POL2	12	5	0	20	13	0	12	3	0	20	1	0
Chryseobacterium sp. SG20098	12	0	0	20	0	0	12	1	0	20	2	0
Chryseobacterium sp. SNU WT5	12	1	0	20	9	0	12	1	0	20	2	0
Chryseobacterium sp. StRB126	12	1	0	20	6	0	12	1	0	20	4	0
Chryseobacterium sp. T16E-39	12	0	0	20	4	0	12	1	0	20	3	0
Chryseobacterium sp. WX	12	1	0	20	1	0	12	1	0	20	1	0
Chryseobacterium sp. Y16C	12	0	0	20	2	0	12	1	0	20	2	0
Chryseobacterium sp. ZHDP1	12	0	0	20	3	0	12	1	1	20	3	1
Chryseobacterium sp. wcd7	12	4	0	20	9	0	12	2	0	20	2	0
Chryseobacterium suipulveris	12	1	0	20	10	0	12	1	0	20	1	0
Chryseobacterium taklimakanense	12	0	0	20	11	0	12	1	0	20	3	0
Chryseobacterium turcicum	12	2	0	20	5	0	12	2	0	20	2	0
Chryseoglobus sp. 28M-23	12	2	0	20	1	0	12	1	0	20	0	0
Chryseolinea soli	12	0	0	20	8	0	12	1	0	20	2	0
Chuhaivirus simiae	12	2	0	20	0	0	12	0	0	20	0	0
Ciceribacter selenitireducens	12	0	0	20	0	0	12	1	0	20	0	0
Circovirus-like genome DCCV-13	12	1	0	20	0	0	12	0	0	20	1	0
Citricoccus muralis	12	2	0	20	4	0	12	1	0	20	1	0
Citricoccus sp. I39-566	12	1	0	20	3	0	12	1	0	20	1	0
Citricoccus sp. NR2	12	0	0	20	8	0	12	1	0	20	1	0
Citricoccus sp. SGAir0253	12	0	0	20	4	0	12	0	0	20	0	0
Citrifermentans bemidjiense	12	3	0	20	4	0	12	4	0	20	3	0
Citrifermentans bremense	12	0	0	20	0	0	12	1	0	20	1	0
Citrobacter arsenatis	12	0	0	20	1	0	12	0	0	20	0	0
Citrobacter braakii	12	0	0	20	2	0	12	1	0	20	2	0
Citrobacter cronae	12	2	0	20	0	0	12	0	0	20	0	0
Citrobacter farmeri	12	0	0	20	1	0	12	0	0	20	0	0
Citrobacter freundii complex sp. CFNIH2	12	0	0	20	2	0	12	1	0	20	0	0
Citrobacter koseri	12	1	0	20	4	0	12	1	0	20	4	0
Citrobacter pasteurii	12	0	0	20	10	0	12	0	0	20	3	0
Citrobacter portucalensis	12	1	0	20	0	0	12	1	0	20	0	0
Citrobacter sedlakii	12	1	0	20	1	0	12	2	0	20	1	0
Citrobacter sp. 21OH12SH02A-Citro	12	0	0	20	0	0	12	1	0	20	0	0
Citrobacter sp. ABFQG	12	0	0	20	0	0	12	0	0	20	1	0
Citrobacter sp. BDA59-3	12	0	0	20	0	0	12	1	0	20	1	0
Citrobacter sp. CF971	12	3	0	20	5	0	12	1	0	20	2	0
Citrobacter sp. CRE-46	12	1	0	20	0	0	12	1	0	20	0	0
Citrobacter sp. FDAARGOS_156	12	0	0	20	1	0	12	0	0	20	0	0
Citrobacter sp. LUTT5	12	0	0	20	1	0	12	0	0	20	0	0
Citrobacter sp. MGH 55	12	1	0	20	0	0	12	1	0	20	0	0
Citrobacter sp. R56	12	0	0	20	1	0	12	1	0	20	3	0
Citrobacter sp. RHB25-C09	12	0	0	20	0	0	12	1	0	20	0	0
Citrobacter sp. RHBSTW-00524	12	1	0	20	0	0	12	0	0	20	0	0
Citrobacter sp. RHBSTW-00535	12	0	0	20	0	0	12	0	0	20	2	0
Citrobacter sp. RHBSTW-00944	12	0	0	20	0	0	12	0	0	20	1	0
Citrobacter sp. RHBSTW-01013	12	1	0	20	2	0	12	0	0	20	0	0
Citrobacter sp. S171	12	0	0	20	1	0	12	1	0	20	1	0
Citrobacter tructae	12	0	0	20	3	0	12	0	0	20	2	0
Citrobacter youngae	12	0	0	20	3	0	12	1	0	20	0	0
Claveliimonas bilis	12	5	0	20	11	0	12	1	0	20	3	0
Clavibacter californiensis	12	0	0	20	0	0	12	0	0	20	1	0
Clavibacter capsici	12	0	0	20	4	0	12	0	0	20	0	0
Clavibacter phaseoli	12	0	0	20	1	0	12	1	0	20	4	0
Clavibacter sp. A6099	12	0	0	20	1	0	12	1	0	20	0	0
Clavibacter zhangzhiyongii	12	0	0	20	5	0	12	1	0	20	0	0
Cloacibacillus porcorum	12	1	0	20	6	0	12	1	0	20	2	0
Cloacibacterium caeni	12	0	0	20	3	0	12	0	0	20	2	0
Cloacibacterium sp. TD35	12	0	0	20	4	0	12	0	0	20	1	0
Clostridioides difficile	12	6	0	20	12	0	12	2	0	20	2	0
Clostridioides sp. ES-S-0010-02	12	2	0	20	0	0	12	1	0	20	0	0
Clostridioides sp. ES-S-0054-01	12	5	0	20	6	0	12	1	0	20	1	0
Clostridioides sp. ES-W-0016-02	12	1	0	20	2	0	12	0	0	20	0	0
Clostridium aceticum	12	5	0	20	4	0	12	1	0	20	1	0
Clostridium acetobutylicum	12	6	0	20	5	0	12	3	0	20	2	0
Clostridium argentinense	12	4	0	20	13	0	12	2	0	20	2	0
Clostridium autoethanogenum	12	1	0	20	1	0	12	0	0	20	0	0
Clostridium baratii	12	3	0	20	12	0	12	2	0	20	2	0
Clostridium beijerinckii	12	6	0	20	7	0	12	4	0	20	3	0
Clostridium bornimense	12	4	0	20	11	0	12	2	0	20	2	0
Clostridium botulinum	12	1	0	20	10	0	12	0	0	20	3	0
Clostridium butyricum	12	7	0	20	12	0	12	2	0	20	2	0
Clostridium cadaveris	12	8	0	20	9	0	12	2	0	20	1	0
Clostridium carboxidivorans	12	6	0	20	7	0	12	4	0	20	4	0
Clostridium cellulovorans	12	5	0	20	5	0	12	1	0	20	3	0
Clostridium chauvoei	12	6	0	20	10	0	12	3	0	20	2	0
Clostridium cochlearium	12	4	0	20	5	0	12	2	0	20	1	0
Clostridium diolis	12	0	0	20	1	0	12	0	0	20	0	0
Clostridium drakei	12	6	0	20	3	0	12	1	0	20	0	0
Clostridium estertheticum	12	6	0	20	11	0	12	4	0	20	2	0
Clostridium felsineum	12	6	0	20	12	0	12	2	0	20	1	0
Clostridium fermenticellae	12	6	0	20	9	0	12	1	0	20	2	0
Clostridium formicaceticum	12	2	0	20	7	0	12	2	0	20	0	0
Clostridium gasigenes	12	2	0	20	8	0	12	3	0	20	4	0
Clostridium gelidum	12	5	0	20	5	0	12	1	0	20	3	0
Clostridium intestinale	12	5	0	20	11	0	12	1	0	20	2	0
Clostridium isatidis	12	5	0	20	4	0	12	3	0	20	3	0
Clostridium kluyveri	12	2	0	20	12	0	12	2	0	20	1	0
Clostridium ljungdahlii	12	2	0	20	0	0	12	1	0	20	0	0
Clostridium manihotivorum	12	8	0	20	9	0	12	2	0	20	1	0
Clostridium novyi	12	6	0	20	5	0	12	4	0	20	2	0
Clostridium pasteurianum	12	4	0	20	17	0	12	2	0	20	4	0
Clostridium perfringens	12	0	0	20	8	0	12	0	0	20	3	0
Clostridium saccharobutylicum	12	6	0	20	5	0	12	2	0	20	5	0
Clostridium saccharoperbutylacetonicum	12	7	0	20	15	0	12	4	1	20	0	0
Clostridium scatologenes	12	2	0	20	2	0	12	2	0	20	0	0
Clostridium septicum	12	4	0	20	8	0	12	3	1	20	1	0
Clostridium sp. 'deep sea'	12	2	0	20	4	0	12	1	0	20	1	0
Clostridium sp. 001	12	3	0	20	3	0	12	0	0	20	0	0
Clostridium sp. AWRP	12	2	0	20	3	0	12	2	0	20	1	0
Clostridium sp. BJN0001	12	6	0	20	9	0	12	3	0	20	1	0
Clostridium sp. BNL1100	12	6	0	20	5	0	12	1	0	20	3	0
Clostridium sp. C1	12	8	0	20	13	0	12	1	0	20	1	0
Clostridium sp. CF011	12	1	0	20	0	0	12	0	0	20	0	0
Clostridium sp. CM027	12	0	0	20	1	0	12	0	0	20	0	0
Clostridium sp. CM028	12	0	0	20	2	0	12	0	0	20	0	0
Clostridium sp. DL-VIII	12	8	0	20	7	0	12	2	0	20	1	0
Clostridium sp. JN-1	12	2	0	20	5	0	12	1	0	20	1	0
Clostridium sp. JN-9	12	4	0	20	11	0	12	2	0	20	2	0
Clostridium sp. LQ25	12	2	0	20	0	0	12	0	0	20	0	0
Clostridium sp. M62/1	12	0	0	20	5	0	12	1	0	20	3	0
Clostridium sp. MB40-C1	12	6	0	20	11	0	12	3	0	20	3	0
Clostridium sp. MD294	12	4	0	20	8	0	12	0	0	20	1	0
Clostridium sp. MF28	12	0	0	20	1	0	12	0	0	20	0	0
Clostridium sp. OS1-26	12	6	0	20	7	0	12	2	0	20	3	0
Clostridium sp. SY8519	12	8	0	20	3	0	12	1	0	20	3	0
Clostridium sporogenes	12	2	0	20	11	0	12	2	0	20	2	0
Clostridium taeniosporum	12	6	0	20	7	0	12	2	0	20	1	0
Clostridium tagluense	12	5	0	20	7	0	12	1	0	20	2	0
Clostridium tetani	12	3	0	20	8	0	12	0	0	20	2	0
Clostridium thermarum	12	6	0	20	6	0	12	2	0	20	3	0
Clostridium tyrobutyricum	12	1	0	20	9	0	12	1	0	20	1	0
Cnuibacter physcomitrellae	12	0	0	20	0	0	12	1	0	20	0	0
Cobetia marina	12	0	0	20	0	0	12	2	0	20	0	0
Cobetia pacifica	12	3	0	20	4	0	12	2	0	20	4	0
Cobetia sp. 4B	12	0	0	20	1	0	12	1	0	20	2	0
Cobetia sp. AM6	12	1	0	20	0	0	12	2	0	20	1	0
Cobetia sp. ICG0124	12	0	0	20	0	0	12	0	0	20	1	0
Cognaticolwellia beringensis	12	0	0	20	2	0	12	0	0	20	1	0
Cognatishimia activa	12	0	0	20	4	0	12	1	0	20	2	0
Cohaesibacter sp. ES.047	12	0	0	20	1	0	12	0	0	20	0	0
Cohnella abietis	12	3	0	20	5	0	12	1	0	20	1	0
Cohnella candidum	12	0	0	20	1	0	12	0	0	20	1	0
Cohnella cholangitidis	12	1	0	20	4	0	12	1	0	20	3	0
Cohnella herbarum	12	5	0	20	4	0	12	1	0	20	4	0
Cohnella sp. LGH	12	1	0	20	3	0	12	1	0	20	0	0
Colletotrichum higginsianum	12	0	0	20	3	0	12	1	0	20	1	0
Colletotrichum lupini	12	0	0	20	6	0	12	0	0	20	4	0
Collinsella aerofaciens	12	0	0	20	0	0	12	0	0	20	1	0
Collinsella sp. zg1085	12	7	0	20	15	0	12	1	0	20	3	0
Collinsella stercoris	12	0	0	20	11	0	12	0	0	20	2	0
Colunavirus CL2	12	0	0	20	1	0	12	0	0	20	0	0
Colwellia psychrerythraea	12	2	0	20	2	0	12	2	0	20	3	0
Colwellia sp. 20A7	12	3	0	20	6	0	12	0	0	20	1	0
Colwellia sp. Arc7-635	12	1	0	20	4	0	12	1	0	20	0	0
Colwellia sp. Arc7-D	12	2	0	20	6	0	12	0	0	20	1	0
Colwellia sp. M166	12	4	0	20	1	0	12	3	0	20	1	0
Colwellia sp. MT41	12	3	0	20	2	0	12	0	0	20	0	0
Colwellia sp. PAMC 20917	12	1	0	20	3	0	12	0	0	20	0	0
Colwellia sp. PAMC 21821	12	0	0	20	5	0	12	0	0	20	1	0
Comamonas aquatica	12	0	0	20	0	0	12	1	1	20	1	0
Comamonas fluminis	12	0	0	20	0	0	12	0	0	20	1	0
Comamonas kerstersii	12	0	0	20	0	0	12	0	0	20	1	0
Comamonas piscis	12	0	0	20	0	0	12	0	0	20	1	0
Comamonas sp. 7D-2	12	0	0	20	1	0	12	0	0	20	0	0
Comamonas sp. C11	12	0	0	20	1	0	12	2	0	20	3	0
Comamonas sp. PR12	12	0	0	20	1	0	12	0	0	20	1	0
Comamonas sp. Y33R10-2	12	0	0	20	0	0	12	0	0	20	1	0
Comamonas sp. ZM22	12	0	0	20	0	0	12	1	0	20	1	0
Comamonas terrigena	12	0	0	20	0	0	12	0	0	20	1	0
Comamonas thiooxydans	12	0	0	20	0	0	12	1	1	20	1	0
Commensalibacter melissae	12	1	0	20	2	0	12	3	0	20	0	0
Companilactobacillus alimentarius	12	0	0	20	2	0	12	1	0	20	1	0
Companilactobacillus allii	12	2	0	20	6	0	12	0	0	20	2	0
Companilactobacillus crustorum	12	4	0	20	2	0	12	0	0	20	0	0
Companilactobacillus farciminis	12	3	0	20	1	0	12	0	0	20	2	0
Companilactobacillus futsaii	12	0	0	20	5	0	12	1	0	20	3	0
Companilactobacillus ginsenosidimutans	12	4	0	20	5	0	12	1	0	20	1	0
Companilactobacillus heilongjiangensis	12	4	0	20	5	0	12	2	0	20	1	0
Companilactobacillus pabuli	12	3	0	20	5	0	12	0	0	20	2	0
Companilactobacillus paralimentarius	12	0	0	20	4	0	12	0	0	20	1	0
Companilactobacillus zhachilii	12	4	0	20	4	0	12	0	0	20	3	0
Conchiformibius steedae	12	11	0	20	19	0	12	3	0	20	6	0
Conexibacter sp. DBS9H8	12	0	0	20	2	0	12	0	0	20	0	0
Conexibacter sp. S30A1	12	0	0	20	2	0	12	0	0	20	2	0
Constantimarinum furrinae	12	1	0	20	5	0	12	0	0	20	3	0
Coprobacter fastidiosus	12	7	0	20	17	0	12	2	0	20	5	0
Coprobacter secundus	12	12	0	20	16	0	12	7	0	20	5	0
Coprococcus catus	12	2	0	20	6	0	12	2	0	20	3	0
Coprococcus comes	12	7	0	20	15	0	12	2	0	20	3	0
Coprococcus eutactus	12	4	0	20	7	0	12	4	0	20	1	0
Coprococcus sp. ART55/1	12	2	0	20	7	0	12	2	0	20	0	0
Coprothermobacter proteolyticus	12	2	0	20	0	0	12	2	0	20	0	0
Coraliomargarita akajimensis	12	3	0	20	6	0	12	2	0	20	1	0
Corallococcus coralloides	12	0	0	20	0	0	12	0	0	20	1	0
Corallococcus macrosporus	12	0	0	20	5	0	12	0	0	20	1	0
Corynebacterium accolens	12	0	0	20	3	0	12	2	0	20	5	2
Corynebacterium afermentans	12	0	0	20	2	0	12	1	0	20	4	0
Corynebacterium ammoniagenes	12	2	0	20	7	0	12	3	0	20	0	0
Corynebacterium amycolatum	12	1	0	20	11	0	12	1	0	20	8	0
Corynebacterium anserum	12	1	0	20	7	0	12	1	0	20	3	0
Corynebacterium appendicis	12	2	0	20	3	0	12	1	0	20	0	0
Corynebacterium aquilae	12	1	0	20	11	0	12	1	0	20	2	0
Corynebacterium argentoratense	12	6	1	20	11	2	12	2	1	20	8	3
Corynebacterium atrinae	12	2	0	20	8	0	12	1	0	20	1	0
Corynebacterium atypicum	12	2	0	20	6	0	12	0	0	20	2	0
Corynebacterium aurimucosum	12	0	0	20	3	0	12	0	0	20	2	0
Corynebacterium auris	12	0	0	20	6	0	12	1	0	20	0	0
Corynebacterium auriscanis	12	2	0	20	10	0	12	0	0	20	1	0
Corynebacterium bovis	12	0	0	20	0	0	12	0	0	20	1	0
Corynebacterium callunae	12	1	0	20	7	0	12	1	0	20	2	0
Corynebacterium camporealensis	12	2	0	20	2	0	12	0	0	20	1	0
Corynebacterium canis	12	4	0	20	8	0	12	1	0	20	3	0
Corynebacterium capitovis	12	1	0	20	2	0	12	0	0	20	1	0
Corynebacterium casei	12	3	0	20	2	0	12	2	0	20	3	0
Corynebacterium caspium	12	1	0	20	3	0	12	1	0	20	0	0
Corynebacterium choanae	12	3	0	20	14	0	12	2	0	20	3	0
Corynebacterium ciconiae	12	1	0	20	4	0	12	0	0	20	1	0
Corynebacterium comes	12	0	0	20	5	0	12	0	0	20	0	0
Corynebacterium confusum	12	0	0	20	1	0	12	0	0	20	1	0
Corynebacterium crudilactis	12	2	0	20	4	0	12	0	0	20	1	0
Corynebacterium cyclohexanicum	12	0	0	20	1	0	12	0	0	20	1	0
Corynebacterium cystitidis	12	1	0	20	6	0	12	1	0	20	2	0
Corynebacterium deserti	12	1	0	20	8	0	12	0	0	20	1	0
Corynebacterium diphtheriae	12	2	0	20	6	0	12	1	0	20	0	0
Corynebacterium doosanense	12	0	0	20	5	0	12	1	0	20	2	0
Corynebacterium durum	12	10	7	20	20	12	12	6	3	20	11	4
Corynebacterium efficiens	12	4	0	20	7	0	12	1	0	20	1	0
Corynebacterium endometrii	12	4	0	20	12	0	12	1	0	20	3	0
Corynebacterium epidermidicanis	12	3	0	20	9	0	12	2	0	20	1	0
Corynebacterium faecale	12	0	0	20	8	0	12	0	0	20	1	0
Corynebacterium falsenii	12	3	0	20	7	0	12	2	0	20	1	0
Corynebacterium felinum	12	0	0	20	11	0	12	1	0	20	1	0
Corynebacterium flavescens	12	3	0	20	10	0	12	4	0	20	4	0
Corynebacterium fournieri	12	0	0	20	4	0	12	0	0	20	0	0
Corynebacterium frankenforstense	12	0	0	20	0	0	12	0	0	20	1	0
Corynebacterium freiburgense	12	4	0	20	9	0	12	2	0	20	2	0
Corynebacterium genitalium	12	0	0	20	4	0	12	0	0	20	1	0
Corynebacterium gerontici	12	3	0	20	8	0	12	0	0	20	1	0
Corynebacterium glaucum	12	0	0	20	5	0	12	1	0	20	0	0
Corynebacterium glucuronolyticum	12	0	0	20	4	0	12	1	0	20	2	1
Corynebacterium glutamicum	12	0	0	20	2	0	12	0	0	20	0	0
Corynebacterium glyciniphilum	12	0	0	20	4	0	12	0	0	20	2	0
Corynebacterium gottingense	12	1	0	20	6	0	12	1	0	20	0	0
Corynebacterium guangdongense	12	0	0	20	7	0	12	1	0	20	3	0
Corynebacterium hadale	12	0	0	20	5	0	12	1	0	20	1	0
Corynebacterium halotolerans	12	0	0	20	7	0	12	1	0	20	3	0
Corynebacterium hansenii	12	0	0	20	6	0	12	0	0	20	0	0
Corynebacterium heidelbergense	12	0	0	20	4	0	12	0	0	20	2	1
Corynebacterium hindlerae	12	6	0	20	9	0	12	0	0	20	3	0
Corynebacterium humireducens	12	1	0	20	3	0	12	2	0	20	2	0
Corynebacterium ihumii	12	0	0	20	9	0	12	1	0	20	2	0
Corynebacterium imitans	12	0	0	20	4	0	12	1	0	20	0	0
Corynebacterium incognita	12	2	0	20	7	0	12	1	0	20	1	0
Corynebacterium jeddahense	12	0	0	20	0	0	12	0	0	20	1	0
Corynebacterium jeikeium	12	0	0	20	0	0	12	0	0	20	1	0
Corynebacterium kalinowskii	12	1	0	20	5	0	12	2	0	20	1	0
Corynebacterium kefirresidentii	12	2	0	20	3	0	12	5	0	20	4	0
Corynebacterium kroppenstedtii	12	0	0	20	4	0	12	0	0	20	0	0
Corynebacterium kutscheri	12	1	0	20	6	0	12	0	0	20	3	0
Corynebacterium lactis	12	0	0	20	9	0	12	0	0	20	3	0
Corynebacterium liangguodongii	12	0	0	20	3	0	12	0	0	20	0	0
Corynebacterium lizhenjunii	12	0	0	20	4	0	12	1	0	20	0	0
Corynebacterium lujinxingii	12	0	0	20	7	0	12	0	0	20	2	0
Corynebacterium macginleyi	12	1	0	20	10	0	12	2	0	20	3	0
Corynebacterium marinum	12	0	0	20	5	0	12	0	0	20	1	0
Corynebacterium massiliense	12	0	0	20	7	0	12	1	1	20	0	0
Corynebacterium matruchotii	12	10	4	20	15	6	12	7	4	20	8	5
Corynebacterium minutissimum	12	3	0	20	9	0	12	4	0	20	2	0
Corynebacterium mustelae	12	2	0	20	5	0	12	1	0	20	0	0
Corynebacterium mycetoides	12	0	0	20	3	0	12	0	0	20	0	0
Corynebacterium nuruki	12	0	0	20	4	0	12	0	0	20	3	0
Corynebacterium occultum	12	3	0	20	6	0	12	2	0	20	1	0
Corynebacterium pelargi	12	1	0	20	6	0	12	2	1	20	0	0
Corynebacterium phocae	12	2	0	20	2	0	12	1	0	20	2	0
Corynebacterium poyangense	12	2	0	20	7	0	12	1	0	20	0	0
Corynebacterium propinquum	12	0	0	20	8	0	12	4	1	20	4	0
Corynebacterium provencense	12	5	0	20	4	0	12	1	0	20	0	0
Corynebacterium pseudodiphtheriticum	12	0	0	20	4	0	12	3	0	20	0	0
Corynebacterium pseudogenitalium	12	1	0	20	2	0	12	0	0	20	2	0
Corynebacterium pseudopelargi	12	2	0	20	6	0	12	1	0	20	0	0
Corynebacterium pseudotuberculosis	12	2	0	20	3	0	12	3	0	20	1	0
Corynebacterium qintianiae	12	3	0	20	7	0	12	0	0	20	1	0
Corynebacterium renale	12	1	0	20	8	0	12	1	0	20	2	0
Corynebacterium resistens	12	3	0	20	4	0	12	1	0	20	1	0
Corynebacterium riegelii	12	1	0	20	8	0	12	1	0	20	4	0
Corynebacterium rouxii	12	3	0	20	11	0	12	0	0	20	1	0
Corynebacterium sanguinis	12	0	0	20	4	0	12	0	0	20	2	0
Corynebacterium segmentosum	12	0	0	20	2	0	12	0	0	20	2	0
Corynebacterium silvaticum	12	2	0	20	3	0	12	0	0	20	1	0
Corynebacterium simulans	12	0	0	20	4	0	12	1	0	20	0	0
Corynebacterium singulare	12	1	0	20	4	0	12	3	0	20	2	0
Corynebacterium sp. ATCC 6931	12	1	0	20	0	0	12	0	0	20	0	0
Corynebacterium sp. CNCTC7651	12	0	0	20	1	0	12	0	0	20	0	0
Corynebacterium sp. FDAARGOS 1242	12	1	0	20	4	0	12	0	0	20	1	0
Corynebacterium sp. LM112	12	0	0	20	9	0	12	0	0	20	2	0
Corynebacterium sp. NML98-0116	12	5	0	20	5	0	12	1	0	20	1	0
Corynebacterium sp. P3-F1	12	1	0	20	7	0	12	1	0	20	2	0
Corynebacterium sp. P4-C1	12	0	0	20	1	0	12	0	0	20	0	0
Corynebacterium sp. P8-C1	12	0	0	20	0	0	12	0	0	20	1	0
Corynebacterium sp. R4	12	1	0	20	4	0	12	0	0	20	1	0
Corynebacterium sp. SCR221107	12	0	0	20	5	0	12	2	0	20	1	0
Corynebacterium sp. Z-1	12	0	0	20	5	0	12	1	0	20	6	0
Corynebacterium sp. sy039	12	2	0	20	9	0	12	0	0	20	2	0
Corynebacterium sphenisci	12	0	0	20	6	0	12	1	0	20	3	0
Corynebacterium stationis	12	1	0	20	3	0	12	1	0	20	0	0
Corynebacterium striatum	12	0	0	20	8	0	12	2	0	20	5	0
Corynebacterium suranareeae	12	0	0	20	10	0	12	0	0	20	1	0
Corynebacterium terpenotabidum	12	0	0	20	0	0	12	1	0	20	2	0
Corynebacterium testudinoris	12	1	0	20	12	0	12	0	0	20	2	0
Corynebacterium timonense	12	0	0	20	7	0	12	2	0	20	2	0
Corynebacterium tuberculostearicum	12	0	0	20	1	0	12	4	1	20	5	2
Corynebacterium uberis	12	4	0	20	5	0	12	2	1	20	2	0
Corynebacterium ulcerans	12	4	0	20	6	0	12	2	0	20	2	0
Corynebacterium urealyticum	12	3	0	20	10	0	12	0	0	20	4	0
Corynebacterium ureicelerivorans	12	0	0	20	1	0	12	0	0	20	0	0
Corynebacterium uterequi	12	0	0	20	8	0	12	1	0	20	3	0
Corynebacterium variabile	12	0	0	20	4	0	12	1	0	20	0	0
Corynebacterium vitaeruminis	12	6	0	20	14	0	12	1	0	20	7	0
Corynebacterium xerosis	12	0	0	20	0	0	12	1	0	20	0	0
Corynebacterium yudongzhengii	12	0	0	20	3	0	12	0	0	20	1	0
Corynebacterium zhongnanshanii	12	0	0	20	2	0	12	0	0	20	2	0
Costertonia aggregata	12	2	0	20	6	0	12	2	0	20	3	0
Cotia virus	12	0	0	20	1	0	12	0	0	20	0	0
Cotonvirus japonicus	12	0	0	20	1	0	12	0	0	20	1	0
Coxiella burnetii	12	4	0	20	0	0	12	2	0	20	1	0
Coxiella endosymbiont of Amblyomma nuttalli	12	0	0	20	2	0	12	0	0	20	1	0
Coxiella endosymbiont of Amblyomma sculptum	12	0	0	20	0	0	12	1	0	20	1	0
Coxiella endosymbiont of Dermacentor marginatus	12	1	0	20	3	0	12	0	0	20	0	0
Coxiella-like endosymbiont	12	0	0	20	0	0	12	2	0	20	0	0
Crassaminicella indica	12	5	0	20	9	0	12	2	0	20	0	0
Crassaminicella profunda	12	4	0	20	10	0	12	2	0	20	2	0
Crassaminicella thermophila	12	5	0	20	13	0	12	3	0	20	1	0
Crateriforma conspicua	12	0	0	20	4	0	12	2	0	20	0	0
Crinalium epipsammum	12	1	0	20	2	0	12	0	0	20	0	0
Croceibacter atlanticus	12	0	0	20	9	0	12	0	0	20	4	0
Croceibacterium atlanticum	12	0	0	20	0	0	12	0	0	20	4	0
Croceicoccus marinus	12	0	0	20	0	0	12	0	0	20	3	0
Croceicoccus naphthovorans	12	0	0	20	0	0	12	0	0	20	1	0
Croceicoccus sp. Ery15	12	0	0	20	2	0	12	0	0	20	3	1
Croceicoccus sp. Ery5	12	0	0	20	0	0	12	1	0	20	0	0
Croceimicrobium hydrocarbonivorans	12	3	0	20	7	0	12	0	0	20	4	0
[truncated: 6,027 more rows]

## Sheet: source species number
sample type	transfer species number			sample type	transfer species number
PTB_TC	283			PTB_OS	287
HC_TC	232			HC_OS	235
PTB_AS	317			PTB_TC	440
PTB_HS	306			HC_TC	182
HC_HS	221
